# Supplementary material for: Large-scale DNA-based phenotypic recording and deep learning enable highly accurate sequence-function mapping
Source: Nat Commun. 2020 Jul 15;11:3551. doi: 10.1038/s41467-020-17222-4 (PMC7363850; doi:10.1038/s41467-020-17222-4)
Supplement: Supplementary file 4 — Source Data [file 41467_2020_17222_MOESM4_ESM.xlsx]

## Sheet: Fig. 1d
fluorescence				fraction of red colonies
time , h	mean cell-specific red fluorescence , a.u.	stdev , a.u.		time , h	fraction of red colonies after retransformation , %
0	0.0621169	0.0272858		0	0
0.25	0.047328	0.0321905		0.25	1.43885
0.5	0.0664198	0.0459504		0.5	1.91847
1	0.136075	0.0481604		1	24.8577
2	1.53403	0.11354		2	68.4039
4	10.626	0.408866		4	83.8362
6	15.031	0.476147		6	87.2727
7.5	17.3819	0.363774		7.5	90.8555

## Sheet: Fig. 2c
	time after induction , min
RBS sequence	0	10	30	40	50	60	75	90	105	120	150	180	241	360	481	720	1124	1440
ATTGAAAAGGATTCTAG	0.00199616	0.00214723	0.0074873	0.0180901	0.0289726	0.0516964	0.0737486	0.115641	0.143412	0.175354	0.280123	0.296706	0.40058	0.654236	0.739205	0.75846	0.706343	0.688006
TCTCGATGCAAATCGGA	0	0	0	0	0	0	0	0	0	0	0	0	6.32711e-05	0	9.37295e-05	9.62742e-05	8.90631e-05	6.88421e-05
ACACGACAACCGCATCA	0	0	0	0	0	0	0	0	0.0001	0.000104362	0.000175654	0.000319693	0.000285919	0.000692201	0.00138889	0.00201207	0.00192893	0.00265825
ACTGGATTCCGCCGGAA	0	0	0	0	0	0	0.00063358	0.000842578	0.0015882	0.00217516	0.00470348	0.00577626	0.00980075	0.0222452	0.0314799	0.0348406	0.03004	0.0365775
TAATCAACCCTTCAGAG	0	0	0	0	0	0	0	0.000139606	0.00011976	0	0	0.0006222	0.000763683	0.00385274	0.0083877	0.0144162	0.0108244	0.0184405
AGCCATAGCTTTTCGAA	0	0	0	0	0	0	0	0.00114384	0.0013781	0.00124254	0.00373754	0.00408719	0.00857018	0.0199214	0.0299206	0.0431926	0.0391953	0.0445499
TCCCCCTAAGGAACAAT	0	0.000108472	0.00486941	0.0110003	0.0202289	0.0396707	0.0613339	0.0993806	0.111565	0.130662	0.219808	0.246637	0.356427	0.59106	0.69661	0.739441	0.684523	0.671166
GCTAATAAGACCTGTGA	0	0	0	0	0	0	0	0.000453858	0.000378072	0.000377074	0.00148117	0.00116898	0.00285937	0.0109297	0.0352849	0.0518712	0.0452875	0.0515531
CCTTATTGGGAAGCTGA	0	0	0.000777484	0.00354799	0.00789418	0.0160784	0.0253696	0.0407872	0.0581084	0.0707046	0.121218	0.146783	0.201181	0.358322	0.454282	0.505361	0.455224	0.460333
AAGTGCATGACCGCCGG	0	0	0	0.000197472	0.00026295	0.00113636	0.00274662	0.00252088	0.00506048	0.00696379	0.0165116	0.0180675	0.0266619	0.0432563	0.0651547	0.078423	0.0655078	0.0633312
CGACCTGCACAAGCAAA	0	0	0	0.00019988	0.000244439	0.000224165	0.000463714	0.00125294	0.000754527	0.000268709	0.0048376	0.00467352	0.00467596	0.015742	0.0281968	0.0390968	0.0306757	0.0467091
ATACACAATACCCACGC	0	0	0	0.000823045	0.000993295	0.00283554	0.00434087	0.00433387	0.00851277	0.00997738	0.022765	0.0278387	0.04198	0.0769231	0.0995475	0.121975	0.100155	0.119728
ATTCTAGACACCGGCCA	0	0	0	0	0.000863807	0.000471809	0.00193283	0.00306227	0.00196309	0.00249411	0.00755602	0.00785634	0.0109973	0.0190964	0.026433	0.0298979	0.023295	0.0281501
GATAACATAGTAGCGTC	0.000459207	0	0.000718649	0.00103413	0.00226472	0.00461361	0.0106255	0.0168648	0.0218244	0.0301671	0.0540721	0.0611844	0.0968574	0.185202	0.248472	0.311522	0.270191	0.295971
GGAAAAGTTACGTCTAC	0	0	0	0.000410256	0.000483092	0.000457143	0.00271309	0.00639825	0.00698011	0.0106036	0.0232453	0.0326195	0.0448401	0.121001	0.20066	0.241953	0.195607	0.214451
CTAATGCTGATGAGACC	0	0	0.00152542	0.00624878	0.0119387	0.0221914	0.0396954	0.0602484	0.0842292	0.0976208	0.170079	0.177585	0.244404	0.388488	0.443764	0.495751	0.438657	0.477601
AGTAGCCGAAGTAATGC	0	0	0	0.00042123	0.00121832	0.00422734	0.00771388	0.0149832	0.0228413	0.0293061	0.0517455	0.0652142	0.0886539	0.15631	0.228822	0.283929	0.243392	0.266214
TATAGTACCTTTTGGAC	0	0	0.000183385	0.000431313	0.000256345	0.00217759	0.00268227	0.00929338	0.0103627	0.0180914	0.0311987	0.0389724	0.0557962	0.122022	0.174646	0.220101	0.1761	0.189356
AGATCAACTGTCAAGAC	0	0	0	0.000441112	0.000503398	0.000492732	0.00340716	0.00393314	0.00699109	0.00930101	0.0160428	0.0248284	0.0342145	0.073414	0.115593	0.153108	0.134021	0.153101
ATCAAATTGAAGTGCAA	0	0	0.000176616	0.000641986	0.00143335	0.00191985	0.00309671	0.00658545	0.0125984	0.0136543	0.0361086	0.034407	0.0610695	0.121172	0.164724	0.200131	0.162802	0.189936
CGCTCCCCCGCTCACCG	0	0	0	0	0	0	0	0	0.000128419	0.000434972	0.000847218	0.00103596	0.000947368	0.00257246	0.00590717	0.00589971	0.00641952	0.0100696
TATACAGCTATCCGGGA	0	0	0	0	0	0	0	0	0	0	0	0.000154154	0.000619323	0.00158353	0.00146242	0.00294894	0.00200976	0.00402272
CAACGCCACTGTAGGTA	0	0	0	0	0	0	0	0	0	0	0	0	0	0	0	0.000157878	0	0.000237756
CGGTGAGCCACAAAAAT	0.000143678	0	0.00785251	0.0158606	0.0299975	0.0648063	0.0906705	0.142905	0.174725	0.202486	0.303119	0.316509	0.472423	0.674323	0.760531	0.779644	0.721926	0.718589
GCAAAATTCTGAGCGGT	0	0	0	0	0.000273898	0	0.000800213	0.00128417	0.002202	0.00259542	0.005	0.00832178	0.00898045	0.0235736	0.0399877	0.0471516	0.0422942	0.0451891
TGATCTAAAGACAAGCT	0	0	0.00143087	0.00442282	0.0113583	0.0207129	0.0289266	0.0572614	0.064126	0.0799765	0.139243	0.156584	0.239695	0.426291	0.530167	0.602727	0.558921	0.568843
ACCCTGCCCTAAAAAAC	0	0	0	0.000220751	0	0.000965251	0.00025208	0.000679925	0.0007259	0.00150286	0.00424403	0.0051619	0.00778799	0.0177982	0.0266049	0.0429471	0.0412055	0.0445851
ACAATCACCTAGGGAAC	0	0	0	0.000231107	0.000270124	0.000248756	0	0.00140277	0.00202458	0.00248067	0.00430816	0.00740157	0.0106302	0.029185	0.0391128	0.0497964	0.038019	0.050284
CAAGTACACATATCCGT	0	0	0	0.00271555	0.00257732	0.00631528	0.0128593	0.0192014	0.0273466	0.0386191	0.0765947	0.0775769	0.103959	0.215561	0.27445	0.331023	0.283157	0.31781
AAACAATAACACCTGTA	0	0	0	0	0	0	0	0	0	0	0.000249314	0	0.00021582	0	0	0.000526131	0.000481464	0.000579962
ATGGACGATGAGAACGG	0	0	0.00367363	0.0108838	0.0215024	0.0311054	0.0590198	0.0852962	0.115839	0.1316	0.214226	0.232179	0.30551	0.437577	0.481772	0.505281	0.437534	0.438305
GCTTTAATGTGCAAGGT	0	0	0	0.000478354	0.000277393	0.00161594	0.00160729	0.00263059	0.0050152	0.00797194	0.0097429	0.0183919	0.0211497	0.0472095	0.0731949	0.0877223	0.0750245	0.0819473
CCAGAAGATATCAATGG	0.000175932	0	0.000208507	0.000232072	0.000262192	0.000525901	0.00257069	0.00530941	0.00612089	0.0101883	0.0203439	0.0239441	0.0407548	0.0807214	0.11857	0.140419	0.106697	0.126522
CTTGATCCATAGGAAAG	0	0	0	0.000228415	0.00026434	0.00211193	0.00261438	0.00435256	0.00682382	0.0103044	0.0238095	0.0287758	0.0427418	0.100129	0.154838	0.190451	0.155374	0.184023
AGCACTTACTAGTTGAC	0	0	0	0.000479042	0.00167038	0.00299973	0.00321888	0.00723965	0.00928218	0.0110782	0.0240932	0.037227	0.0494636	0.100782	0.14595	0.175587	0.148475	0.169758
GTTTAGTGGGCAGATTA	0	0	0.0002	0.000883587	0.00108196	0.00228833	0.00484694	0.0114882	0.0141747	0.0221239	0.0371737	0.0479616	0.064556	0.143886	0.214721	0.266532	0.226627	0.241229
CCTCAAAACGGCTAGGA	0	0	0	0	0	0	0	0.000192641	0.000313529	0	0.0013624	0.00143977	0.00156863	0.00706057	0.0101156	0.0110088	0.0140633	0.0146578
GATCAACAAAGCACGGA	0	0	0	0.000249004	0	0	0	0	0	0	0	0	0.000111532	0	0.000334001	0.000536577	0.00046897	0.000883615
AACCGCACACTGTCATC	0	0	0	0	0.000972763	0.000280034	0.00311086	0.00450186	0.00544919	0.00748527	0.015959	0.0223354	0.0295258	0.063557	0.0984875	0.112754	0.101052	0.122618
CCATAATTGGTAGGGAA	0	0	0	0.000976324	0.000816993	0.00275103	0.00602575	0.00956234	0.0152259	0.0165011	0.0427852	0.0475059	0.0686761	0.14205	0.186398	0.202462	0.173882	0.187761
ACATTGAGCAAATCCGA	0	0	0.000387672	0.003327	0.00440529	0.00849708	0.0197161	0.0256604	0.0372298	0.0524988	0.0859144	0.101112	0.138433	0.249156	0.337386	0.372001	0.329122	0.372726
CATACTACTCACCCATA	0	0	0	0	0	0	0	0	0.000459559	0.000464109	0.000808407	0.00145091	0.00295578	0.00852498	0.021156	0.0264782	0.0233929	0.0334853
AGAATATCTTCGAGGGT	0	0	0	0	0	0	0	0.000191168	0.000327279	0	0.00255464	0.00256805	0.00457457	0.0173023	0.0316137	0.0405255	0.0401809	0.0520548
CGAACTCCTCGTAACTA	0	0	0	0.00023663	0	0	0	0	0.000163961	0	0.00191676	0.000502765	0.0019556	0.00552908	0.0161789	0.0176889	0.0148162	0.0216311
CGCGTCAACACGTACCA	0	0	0	0	0	0	0.00029656	0.000996413	0.00124961	0.00146341	0.00254858	0.00534022	0.00710459	0.017799	0.027027	0.0395286	0.0360255	0.0443913
TGCTGGAACGCAATAGA	0	0.000149432	0.00120992	0.00239406	0.00313658	0.00501114	0.00891651	0.0171941	0.0225357	0.0281571	0.0540848	0.0560716	0.0848841	0.146155	0.195227	0.224823	0.178822	0.201638
TAATATGTTTGATTGGG	0	0	0	0	0	0	0.00028169	0.000387297	0.000846024	0.00183824	0.00223464	0.00401116	0.0065957	0.0242578	0.0418217	0.0574568	0.0421738	0.0551905
GCGAGAAAGCCCACCAG	0.000175685	0	0.000818331	0.00358766	0.00680062	0.0102957	0.0232881	0.0380845	0.0526554	0.0638639	0.115946	0.118673	0.164407	0.264463	0.342354	0.380607	0.3357	0.343944
CAATGTTCGCCGGGTGG	0	0	0	0.000251699	0.000684932	0.000550964	0.00340619	0.00371824	0.00548564	0.00717949	0.0167973	0.0221453	0.0316238	0.053089	0.0742381	0.0828534	0.0701513	0.0705173
TCTGATACATTTATTAG	0	0	0	0	0	0.000292312	0	0.00120943	0.00102006	0.00269286	0.00358515	0.00731626	0.00962507	0.0248368	0.0396839	0.0599926	0.0539644	0.0665909
CATGTACTTCTTAATTG	0	0	0	0	0	0	0	0	0	0	0	0.000339732	0.000113045	0.00168729	0.00568788	0.010274	0.0086627	0.0144504
CCGGCAATGTAGCGAGT	0	0	0	0.000759494	0.00059755	0.00160385	0.00263543	0.00500801	0.00789558	0.0132001	0.0236887	0.0296581	0.048399	0.0934882	0.137943	0.159863	0.141851	0.153633
TATGATAATCGGTGAAG	0	0	0	0.000250313	0.000598982	0.00116313	0.00349142	0.00594413	0.00546728	0.0108714	0.0187296	0.0228571	0.0334608	0.0619248	0.0898777	0.110566	0.0928622	0.0963499
GCGCCTTGTACTGAATA	0	0	0	0	0	0	0.000290867	0	0	0.000339789	0.00059988	0.000862069	0.00176263	0.00545703	0.0128089	0.0223422	0.0176597	0.020981
AAGTTACACATGTCACA	0	0.000315557	0	0.000764331	0.000589971	0.00174571	0.0025196	0.00475248	0.00904754	0.0114848	0.025935	0.0298712	0.0429332	0.0880649	0.124771	0.164444	0.125849	0.147783
TATATATCACCCAATTA	0	0	0	0	0	0	0	0.000409249	0.000169348	0.000484966	0.000264901	0.00117845	0.00092539	0.00433308	0.00848191	0.0184836	0.0135492	0.0218527
GTCACGGTTGGACATGT	0	0	0.000657462	0.00099975	0.000951475	0.00433025	0.00378237	0.0123457	0.0167135	0.0224719	0.0440083	0.0491632	0.0850042	0.151618	0.243052	0.281121	0.246805	0.268448
GTTTAATCCGGCAAACA	0	0	0	0	0	0	0	0.000606796	0.00138002	0.000712504	0.00236267	0.00351	0.00538012	0.0188082	0.034489	0.0380138	0.0313138	0.0422633
ATCATCGCATAACCACG	0	0	0	0	0	0	0	0.000204374	0.00033162	0.000523286	0.00147449	0.00194725	0.00261469	0.00848656	0.0133431	0.0229533	0.0255697	0.026235
CAAAACTATAAGCAAAG	0	0	0.000211104	0.000735474	0.00254309	0.00455711	0.0103796	0.0152555	0.0232401	0.030264	0.0613748	0.0605692	0.0998783	0.199477	0.251181	0.295723	0.248002	0.264103
TAGGTGCCCCACAATCA	0	0	0.000447728	0.000766088	0.000987492	0.00341783	0.00845974	0.0152174	0.0209688	0.0304355	0.061875	0.0623176	0.0884235	0.163604	0.22993	0.262059	0.250101	0.266275
CCCAAAAACTTGTCGTA	0	0	0	0	0	0	0	0	0	0	0	0.000352361	0	0	0.00201281	0.00267943	0.00316901	0.0030648
CAACGTTATACTTGGTA	0	0	0	0	0	0	0	0	0	0	0	0	0	0	0.000369617	0.000562114	0.000176929	0
ATTTATTTAACAACCCG	0	0	0	0	0	0	0	0	0.000166472	0	0	0.000529848	0.000586304	0.00084317	0.00268148	0.00423216	0.00374111	0.00647006
CGTCAGAAATAATTGGC	0.00018498	0	0.000209688	0.0016945	0.00364409	0.00462561	0.00907494	0.0191397	0.0263939	0.0326014	0.0630058	0.0723779	0.108092	0.184603	0.23135	0.281121	0.24853	0.26766
AAATTCGGACTACACAG	0	0	0.000223264	0.00153886	0	0.00241109	0.00214461	0.00323756	0.00588032	0.0100976	0.0186263	0.0269342	0.0367728	0.081612	0.115757	0.138606	0.120545	0.144136
AATAAAAAATCAAGAGT	0	0	0.000905592	0.00025582	0.00165792	0.00281928	0.00591191	0.0100038	0.0156199	0.0182432	0.0305128	0.0438019	0.0581677	0.109517	0.146143	0.17265	0.138956	0.146063
ATAGCGGTGCACTGTGA	0	0	0	0	0	0.00090036	0.00091352	0.0014771	0.00443787	0.00483425	0.011253	0.0137388	0.0238766	0.0452164	0.0780129	0.085297	0.0748743	0.0853731
TGGTTGATACGGTACAA	0	0	0	0.00078329	0.000328407	0.00144092	0.00561798	0.00875099	0.00956522	0.0126167	0.0358765	0.0305164	0.0439107	0.0935452	0.125434	0.144608	0.112746	0.12597
CACTATCATAGAACAAC	0	0	0.000230415	0.0007768	0.00240819	0.0029146	0.00545977	0.0152216	0.0216507	0.0301115	0.0558659	0.067083	0.0840377	0.183383	0.251988	0.304986	0.269471	0.299982
CTTGATCGCAAAACGAG	0	0	0	0.00026137	0.00094399	0.00030553	0.00302115	0.00544845	0.00891938	0.0120627	0.0286131	0.0299632	0.0444551	0.094012	0.128813	0.17426	0.14356	0.161236
TAGAGCACAGCGGAACT	0	0	0.000220022	0.00208008	0.00258314	0.00519931	0.00669711	0.0189504	0.025641	0.0282105	0.0618459	0.0662264	0.0998357	0.195283	0.246154	0.297536	0.258708	0.283098
TACTTAGAAGGAACGTG	0	0	0.0046719	0.0154087	0.0234094	0.0487945	0.078478	0.112317	0.139716	0.158578	0.261288	0.282818	0.43409	0.623397	0.701246	0.730111	0.668209	0.658082
TTACTATCAGTAGTTAT	0	0	0.000681818	0.0016331	0.00292312	0.00710534	0.015	0.0257131	0.0313032	0.0453585	0.0742782	0.093294	0.121479	0.207216	0.293833	0.342031	0.301226	0.319428
ATAACCAGTCAATTAGC	0	0	0.000407581	0.00264678	0.00605711	0.0098536	0.0164692	0.0310596	0.0387468	0.0509587	0.0992888	0.100148	0.136648	0.208333	0.249277	0.29832	0.250829	0.274026
AGACCTATCGCAAAACC	0	0	0	0	0.000319898	0.00120882	0.00218273	0.0048731	0.00657326	0.00829128	0.0173186	0.0210129	0.0317143	0.0769539	0.11884	0.143642	0.125518	0.141583
CATTATGCGTCGAAACT	0	0	0	0	0.000313381	0.000598265	0.00182815	0.00452768	0.00580781	0.00831332	0.0164494	0.0252598	0.0369115	0.10454	0.155131	0.216594	0.190601	0.218432
TAACAGACAAAGTTATT	0	0	0.00173875	0.00434338	0.0144044	0.0211353	0.0434654	0.0715308	0.088255	0.108183	0.177814	0.198161	0.299166	0.547801	0.635493	0.691426	0.623343	0.62848
AGAGAGATGGACGATTT	0.000843597	0.00146563	0.0336032	0.076868	0.109593	0.175987	0.237274	0.29437	0.316087	0.326067	0.426567	0.442398	0.60901	0.762162	0.807244	0.819316	0.773167	0.745321
GTTAATCTCTTGCGTCA	0	0	0	0	0	0	0	0.000218866	0.000180603	0.000180995	0.00060241	0.0018622	0.00114752	0.00677062	0.0141329	0.022668	0.0208296	0.0256875
ACGTGTGTGTCGGAAAG	0	0	0.000229516	0.000566251	0.00066313	0.0018276	0.00316356	0.00788072	0.0137311	0.0149227	0.0306769	0.0325188	0.0490726	0.0992625	0.12759	0.147758	0.118934	0.137099
GCATAGAACTATAAGAC	0	0	0.000234137	0	0.000311236	0.000301386	0.00188029	0.00268041	0.00461617	0.00642857	0.0139012	0.0202753	0.0323728	0.119473	0.219545	0.26802	0.222502	0.240671
AACCAGTATGTTTAGCT	0	0	0	0.00106496	0.000875912	0.000881316	0.00300481	0.00651864	0.00858984	0.0105335	0.0252221	0.0308244	0.0422066	0.117323	0.163539	0.20683	0.188328	0.209255
AGAAATAGGACCGGCGC	0	0	0.000425622	0.00429293	0.00723534	0.0140886	0.0253203	0.0438322	0.0527796	0.0729321	0.110874	0.134135	0.177606	0.304905	0.389292	0.436855	0.396247	0.409993
CGAGGCGCCTCCAGATA	0	0	0	0.0010986	0.0017337	0.00373599	0.0060241	0.0103359	0.0164999	0.021978	0.0391697	0.0403121	0.0583	0.107965	0.142389	0.175565	0.159605	0.174291
GCTAAATGGGAACCTTA	0.000187935	0	0.00220604	0.00493218	0.00806693	0.0199726	0.0320476	0.0572661	0.0677269	0.0813008	0.14711	0.169453	0.258286	0.480122	0.623474	0.669983	0.583675	0.585464
AGATTGACTTTTTGCAA	0.000205719	0	0	0.000537779	0.000300571	0	0.00272893	0.00636158	0.00702754	0.00881057	0.024735	0.0285824	0.0492037	0.106378	0.141804	0.198838	0.161859	0.175081
TTGAAGTGATTACATAC	0	0	0.0039156	0.0199243	0.0291234	0.0585284	0.0788004	0.132095	0.158905	0.184201	0.278864	0.309152	0.463404	0.652371	0.733876	0.760043	0.699119	0.661468
AAGATTAAACGAGGCAA	0	0	0.0002331	0.000271592	0.000925926	0.0026643	0.00662451	0.0129086	0.0196356	0.0234126	0.0532688	0.0543957	0.0761455	0.139407	0.191804	0.227113	0.193046	0.21106
ACCATACGTCAGTTACA	0	0	0	0	0.000315159	0.000934579	0.00124069	0.00378947	0.00621449	0.00559567	0.0119522	0.0159285	0.0268617	0.0622061	0.102172	0.139515	0.109159	0.139727
TTTGATACCATTGGATA	0	0	0	0	0	0	0.000310463	0	0.000191608	0	0.00030656	0	0.00039267	0.00242375	0.00294233	0.0034164	0.00226757	0.00512821
CCACTCGATGGTGACAA	0	0	0.000235849	0.00134336	0.00132231	0.00335878	0.00919118	0.0147122	0.0198055	0.0284233	0.0549351	0.0655955	0.0917849	0.178186	0.270099	0.328912	0.298764	0.313159
GAGAACCGTGACGTAAG	0	0.000168691	0.00402235	0.0104278	0.0174025	0.0358772	0.0569277	0.0966851	0.111636	0.131712	0.206963	0.23013	0.330875	0.482441	0.568612	0.591919	0.542369	0.538521
CAGGTTATATGCGACCG	0	0.000156495	0.0018711	0.0102966	0.0136929	0.027933	0.0448556	0.0774092	0.0937648	0.122845	0.204545	0.215415	0.303238	0.478891	0.535545	0.575573	0.525884	0.530274
ATCAATGCGACACATGT	0	0	0.000228624	0.00136203	0.00172473	0.0018797	0.00611434	0.00733391	0.0114524	0.0172161	0.0370832	0.0398926	0.0590772	0.149597	0.222426	0.272374	0.257899	0.276903
GACACTTCATTCAATAT	0	0	0	0	0	0	0	0	0	0	0	0	0	0.000851064	0.00259326	0.00575325	0.00582298	0.00764287
TGAATCTTTAAAGTTTG	0	0	0	0	0	0.000312402	0	0	0.000545355	0.000179824	0.000603318	0.00303203	0.00431485	0.0121517	0.0216725	0.0307758	0.0293772	0.0351978
AAGGTACTCAGAAGCTG	0	0	0.00358022	0.0150924	0.0178412	0.0383617	0.0657856	0.099129	0.127975	0.150958	0.239183	0.257311	0.375018	0.550486	0.647711	0.686816	0.635243	0.621184
CGGAAGTCCATGCGTTA	0	0	0	0	0	0	0	0.00134862	0.00183993	0.00253165	0.00291829	0.00809093	0.0140119	0.0336788	0.0379773	0.0575278	0.0514129	0.0591771
TGAACTTTATTTAGATT	0	0	0.00227998	0.00882117	0.0152474	0.0316533	0.0497254	0.0791444	0.10036	0.125308	0.204047	0.228795	0.334172	0.508739	0.570792	0.624865	0.57243	0.566385
TCCAGCGAAAAACAAGT	0.000196348	0	0.000681818	0.00133833	0.00159541	0.00525088	0.0102932	0.0182535	0.0202128	0.030519	0.0595395	0.0656906	0.0911821	0.201478	0.283663	0.328077	0.295332	0.319825
CCAATAGTACATAAATG	0	0	0	0.00133869	0.00386215	0.0112805	0.019347	0.0293932	0.0373634	0.0482855	0.0913749	0.108472	0.15185	0.303621	0.401521	0.455418	0.385163	0.398878
TAGTCGCCAATTTTAGA	0	0	0	0.000556638	0.00066778	0.00190054	0.000926212	0.00317192	0.00520349	0.00593912	0.0136561	0.0171022	0.0290349	0.0596506	0.0904011	0.118783	0.0986883	0.112701
TAGCACAGCCCACACTA	0	0	0	0	0	0	0	0.000225989	0.000361925	0.000379579	0.00104348	0.00187758	0.00157729	0.00542652	0.00893401	0.00935162	0.0121354	0.0209102
TCAATCCTAAAAATTCG	0	0	0	0	0	0.000888889	0.00155569	0.00106724	0.00190404	0.00233351	0.00449506	0.00788701	0.0137755	0.0348001	0.0692217	0.0933987	0.0787189	0.0885263
ATACAGTACCTCTCACA	0	0	0	0.000274725	0.000647878	0	0.000609013	0.00255537	0.0044964	0.0051651	0.00651659	0.0101106	0.0187467	0.0397574	0.0720817	0.0803592	0.0658427	0.0830351
AGAACAACGGAGACCCA	0.000192086	0	0.00369942	0.0114763	0.0316192	0.0373111	0.066834	0.101759	0.129498	0.157493	0.240439	0.293203	0.425837	0.661347	0.75031	0.783167	0.733922	0.714803
AACCCGTCGATCCATTA	0	0	0.000496524	0	0	0.000318573	0.000631912	0.00218962	0.00424825	0.00382555	0.00914734	0.0113976	0.0131409	0.0265795	0.037683	0.0451225	0.0355747	0.0468099
GGATACACTGGTGGAAC	0	0	0	0.00118273	0.00138313	0.0037037	0.00270728	0.00679475	0.012486	0.0131734	0.0274353	0.0309341	0.0453435	0.0922044	0.132164	0.148633	0.128462	0.121085
TTCAAGCTCGAGTGCAA	0	0	0	0	0	0	0.000332336	0.000906002	0.00130939	0.00174656	0.00338149	0.00341945	0.00791007	0.0165031	0.026388	0.0368906	0.0357553	0.0423152
AGAGCACGATCTCCATA	0	0	0	0.000294031	0	0	0.000679117	0.000680581	0.00145375	0.00356674	0.00400987	0.00681818	0.0103544	0.0247186	0.0352531	0.0572048	0.0423248	0.0665992
AACTTTTAGACGTGGAT	0	0	0.000693963	0.00341476	0.00831281	0.0206573	0.031563	0.0415859	0.0649133	0.075815	0.137094	0.156622	0.212322	0.384445	0.466392	0.523519	0.46409	0.48119
ATTTGGCTATATAGTAA	0	0	0.00278552	0.00741374	0.0164818	0.0213605	0.035854	0.0574738	0.0652451	0.0895789	0.150597	0.13863	0.218522	0.379164	0.439794	0.4875	0.422692	0.447137
TTAAGGGGAGACCTGTA	0.000921489	0.00130655	0.0265235	0.0666492	0.107843	0.175008	0.216656	0.287227	0.303931	0.341343	0.447536	0.467421	0.650721	0.797247	0.829279	0.834709	0.764246	0.759217
CTGATATGCGGTAGATG	0	0.000176398	0	0.00114351	0.00139179	0.00551053	0.00748363	0.0154525	0.0210233	0.0275876	0.0542867	0.0670369	0.0875764	0.146563	0.198222	0.245122	0.217979	0.242107
GCAGTCCGGAAGATGAC	0	0	0.000496524	0.00222903	0.00369276	0.00707623	0.0149155	0.0241719	0.0319186	0.0394863	0.0809979	0.0799354	0.11879	0.19083	0.240501	0.278636	0.233341	0.257183
AAGGAGTCCTTCTGTAG	0.000921489	0.000492207	0.0138644	0.041761	0.0545455	0.104307	0.142646	0.200334	0.221264	0.248033	0.358306	0.399279	0.565358	0.734278	0.794872	0.801907	0.727296	0.732412
TTTTCTTTGGCCCAAAA	0	0	0	0	0	0	0.000332336	0.000459664	0	0	0.00103663	0.00121951	0.00124241	0.00800732	0.0159884	0.0266495	0.026807	0.0313469
CACGATTAAGCAATGGA	0	0	0	0	0	0	0	0	0.000203293	0	0.00031506	0	0.000139353	0.000859845	0.00059964	0.000875848	0.000575043	0.00114192
AAAACAAAAAGTGTCAG	0.000218103	0	0	0.000282406	0.000315756	0	0.000633714	0.000680581	0.000569584	0.00227747	0.00575448	0.00534125	0.00995513	0.0237656	0.0322292	0.043457	0.0417117	0.0408908
AGTGAATGTGCAGGGGG	0	0	0.000524659	0.000597907	0	0.00396694	0.0072314	0.0121342	0.0147114	0.0198622	0.0453523	0.0471639	0.0758488	0.136831	0.177109	0.200208	0.181837	0.181879
CAGAGTGATGAGAACCA	0	0	0.000250313	0.000555247	0.00202293	0.00524246	0.00752126	0.012542	0.0144033	0.0211335	0.0426199	0.0494204	0.0725302	0.153478	0.221918	0.276357	0.240938	0.270311
AATACGCCCCACCATTG	0	0	0	0	0	0	0	0	0	0.000188964	0	0.000957854	0.000413679	0.00412655	0.00602007	0.00850662	0.00691443	0.0118062
AGCAAGCTTTCCGTAAG	0	0	0	0.000281294	0.000337496	0.0015868	0.00217865	0.00386013	0.00438931	0.00836653	0.0143556	0.02422	0.0304533	0.0610241	0.0988296	0.135362	0.106879	0.125911
ATTTAATCACGGTAAAA	0	0	0.000221484	0.00129467	0.000972447	0.00394537	0.00795165	0.0106135	0.0165398	0.0232951	0.0459151	0.0486683	0.0668076	0.127313	0.164186	0.18823	0.157107	0.163608
ACGCCGTGACATGAGAC	0	0	0	0.000303306	0.000795229	0.00246479	0.00101902	0.00501433	0.00580236	0.00877535	0.0208924	0.0214214	0.0345641	0.0669129	0.0968347	0.121239	0.100812	0.114053
CTGAATAGCTCTCCTAA	0	0	0	0	0.00031027	0	0.00101078	0.000647808	0.00136559	0.0011583	0.00398651	0.00469851	0.00699201	0.0167403	0.0305206	0.0440175	0.0349007	0.0384334
TATATCCTATCTCATGA	0	0	0	0	0.000328299	0	0	0	0	0.000558867	0.000292654	0.00135057	0.000696961	0.0037834	0.00735632	0.0156324	0.0105626	0.0164997
CTAGGAAACCCCTCGAT	0	0	0.00904977	0.0230811	0.0457327	0.0750853	0.121174	0.167926	0.202087	0.234103	0.351002	0.355911	0.538014	0.716482	0.77736	0.780964	0.717829	0.709805
CTTAATGTCACGGTACT	0	0	0	0.000306466	0.000349162	0.00136147	0.00162285	0.00389998	0.0043239	0.00581846	0.0189915	0.01875	0.0298655	0.0691669	0.116233	0.152887	0.117802	0.138742
AAGAAGATGACTGGGAC	0	0	0.000992556	0.00286697	0.0103571	0.00970224	0.0198503	0.0306261	0.0596697	0.0693564	0.126691	0.136501	0.178494	0.30804	0.360775	0.383437	0.352871	0.350312
TTCTCTAATAGTTCGTA	0	0	0	0	0	0	0	0	0	0	0	0	0	0	0.000215843	0.000222916	0	0
CACCCTTCAAACACGTA	0	0	0	0	0	0	0	0	0	0.00020202	0	0	0	0.000236351	0.000225734	0.00114863	0.00109794	0.00194828
CCAAAACATTGCGGATG	0	0	0	0	0	0.000341413	0	0	0	0.000799201	0.000703235	0.00188285	0.00423729	0.0104607	0.012275	0.0202312	0.0157336	0.0213878
TAGATTTTAATCCCAGG	0	0	0	0	0.000355872	0.00136752	0.000345543	0.0026699	0.00256866	0.00317209	0.0131234	0.0097706	0.0137197	0.0380799	0.0609911	0.0660823	0.062211	0.0712166
ATGAGAGTCCGGTCACA	0.000208855	0.000184196	0.00118147	0.00566733	0.00952045	0.0235217	0.0382103	0.0679228	0.0862415	0.108763	0.178739	0.190992	0.251443	0.388491	0.452016	0.50588	0.44043	0.458439
ATATTTCGGATAGGTGT	0	0	0.000244978	0.000287853	0.00101454	0.0022742	0.00840065	0.0107355	0.0155461	0.019802	0.040162	0.0522244	0.0648203	0.139419	0.188931	0.239375	0.192572	0.21755
TAACACAGGCCTGGTAT	0	0	0	0.000897666	0.00114504	0.00421941	0.00243648	0.011236	0.0130385	0.0165273	0.0341322	0.042288	0.057973	0.136054	0.193242	0.225497	0.207342	0.209749
TATCATACCGTAGGATG	0	0	0	0.000295858	0.000347826	0.000662032	0.00103199	0.00209205	0.00434011	0.00623053	0.009006	0.0133108	0.0225829	0.0604792	0.0836055	0.0974071	0.0876787	0.1006
ACTGGCACCCAAATGTT	0	0	0.000729217	0.00114318	0.00318584	0.00730391	0.0149448	0.0251256	0.0330625	0.0413875	0.0636704	0.0788486	0.114033	0.207423	0.26345	0.33037	0.322922	0.338257
TGACTGAAGCACCAAAG	0	0	0	0.000607533	0.0011066	0.00309385	0.00722146	0.00929457	0.0173073	0.0240175	0.045042	0.0462656	0.0736935	0.119242	0.152296	0.191466	0.163509	0.186928
CCGGTACCAAAAGAATC	0	0	0.000953971	0.00475059	0.00902105	0.0193986	0.042298	0.0660773	0.0754573	0.0943057	0.158974	0.180715	0.261585	0.47767	0.584383	0.641578	0.591512	0.600685
TCATGCACGACTTAAAG	0	0	0.00424486	0.016863	0.0273576	0.0571253	0.0851805	0.126229	0.152966	0.181067	0.274812	0.280165	0.425081	0.595141	0.687627	0.737908	0.677971	0.653873
TATGCTAAACAAACCGA	0	0	0	0	0	0.000332447	0.00174948	0.00172882	0.00125	0.00307	0.00602623	0.00803958	0.00992729	0.0270985	0.0586713	0.0785699	0.0685788	0.0668435
TATGTTACTTTAATCAC	0	0.000566038	0.00123305	0.00511124	0.011375	0.0197013	0.0334513	0.0537732	0.0708692	0.0856359	0.131183	0.14246	0.207466	0.316855	0.35708	0.397882	0.33451	0.361769
TTATGCGAAGTGTAGGC	0.000199005	0.000178285	0.0253343	0.0602974	0.101392	0.174735	0.225343	0.28979	0.323002	0.349655	0.435159	0.451279	0.631498	0.757225	0.833512	0.823543	0.769135	0.748791
GGTATACAGTCACAGCA	0	0	0	0.000313578	0.000371471	0.00107335	0.00236486	0.00415546	0.00652216	0.00605232	0.0103679	0.0210748	0.0331944	0.0927022	0.177562	0.207859	0.185117	0.197794
ATCTAAGCCAGCTGGCC	0	0	0	0	0	0	0	0.000250689	0.000384468	0.0010686	0.00136705	0.00408778	0.00545115	0.0120867	0.0170152	0.0325874	0.0256037	0.0319365
CAACCTTGGATATTCCC	0	0	0.00812631	0.0263578	0.0411361	0.0860384	0.11782	0.173366	0.195	0.237605	0.354015	0.372431	0.524922	0.734379	0.790415	0.797549	0.746771	0.730112
TTTGTTAACTAGCCGAA	0	0	0	0	0	0	0	0.000239808	0.000201776	0.00117786	0.00219058	0.00183786	0.00353207	0.010379	0.0215412	0.0436836	0.033067	0.0437625
CATGCAATCGTAGTTAC	0.000231589	0	0.000259269	0.000300481	0	0.00172831	0.00448276	0.00442375	0.00803536	0.0111799	0.0229965	0.0290482	0.0402536	0.0750689	0.108734	0.127998	0.111983	0.121973
CAGTGATATTACTACAA	0	0	0.00321942	0.0180451	0.0245982	0.0553955	0.0684398	0.111061	0.14313	0.183219	0.259716	0.272012	0.419285	0.601316	0.683858	0.714035	0.642915	0.651859
GCTTTCTCGTTATATTA	0	0	0.00028547	0	0	0	0	0	0	0	0	0	0	0.000693963	0.00149031	0.00383228	0.000824912	0.00599139
ATTTTCACTCTGACTTT	0	0	0	0.000303674	0.00102705	0.000334225	0.00172236	0.0025737	0.00525571	0.00726916	0.0200127	0.0263429	0.0332356	0.0769588	0.133545	0.170332	0.155524	0.177443
ACTTGCCGTAATTCACG	0	0	0	0.000305623	0	0	0.000363108	0.00214848	0.00340716	0.00426136	0.0136494	0.0132196	0.0215957	0.049554	0.0648564	0.0862685	0.0774713	0.0904902
TCGTGCTCGAGTGGAAA	0	0	0	0.00125786	0.00224551	0.00513875	0.00609756	0.00953289	0.0135773	0.0229766	0.0571121	0.0553481	0.069337	0.124195	0.155806	0.179199	0.145337	0.156385
TTCATCAATATGAGAAC	0	0	0	0	0	0	0	0	0	0	0	0	0	0	0	0	0.000697026	0.00056926
GCTGCTAATTATTAGTG	0	0	0	0	0	0.000364299	0.000729927	0.00120135	0.00123153	0.00159585	0.00369624	0.00188798	0.00648789	0.0134884	0.031746	0.0301896	0.0273454	0.0355589
AGATAATACTGACCCAA	0	0	0	0.000307977	0.000720721	0.000721241	0.0017307	0.00362494	0.00521669	0.0082628	0.0164928	0.0195173	0.0374802	0.0906294	0.118472	0.153047	0.138546	0.152641
CTTATAAACGAAATCGT	0	0	0.00144893	0.00423131	0.00881201	0.0194742	0.0311271	0.0595075	0.0672421	0.0841065	0.15489	0.170419	0.24263	0.410307	0.488053	0.564328	0.510535	0.526341
ATTCATAGTTCTAATCT	0	0	0	0.000319693	0.00135455	0.00256692	0.00312283	0.00504808	0.00959233	0.0116903	0.0243033	0.0347094	0.0506839	0.123391	0.177257	0.226299	0.188553	0.208533
AGGAGCTTACCACTAAA	0.00116822	0.000513171	0.0381629	0.0855386	0.128706	0.196836	0.252119	0.328668	0.32606	0.346763	0.43815	0.465949	0.635977	0.763994	0.784824	0.808112	0.743154	0.743438
ATTACACAGCTTATAAG	0.000231911	0	0	0.00187207	0	0.00216372	0.000725163	0.00903901	0.0126925	0.0177538	0.0426108	0.0477728	0.0671674	0.132632	0.166521	0.217746	0.175595	0.196303
TATGACACACACCTAAC	0	0	0.00104004	0.00176626	0.00622027	0.00887372	0.0157642	0.0328787	0.0382578	0.0500611	0.0958062	0.0970345	0.135866	0.218975	0.256629	0.298864	0.245711	0.262108
CATCCATTCAAGTAAGA	0	0	0	0	0.000358295	0	0.000347222	0.000702576	0.000617284	0.00188048	0.00308536	0.00192719	0.004455	0.0173353	0.0269101	0.046203	0.0403811	0.0526628
AGATCAGTTCAACCACA	0	0	0	0.000617856	0.000746269	0.000710227	0.00253073	0.00273973	0.00427786	0.00692791	0.0137581	0.0126005	0.0213115	0.0607761	0.0892532	0.127644	0.103896	0.118989
AAGGCACGATGATCGAA	0.000212044	0	0.00154044	0.00501327	0.0138249	0.0207715	0.0327923	0.0528329	0.0601272	0.0779168	0.144503	0.157023	0.231179	0.400747	0.503551	0.553338	0.517758	0.522794
TATTTCCCCAAGGCTAA	0	0	0	0	0	0.0003663	0.000683527	0.000504923	0.000414508	0.00126957	0.00436522	0.00300429	0.00428994	0.00905088	0.0290723	0.0387779	0.030529	0.0395677
TATAGACAACCCAGACC	0	0	0	0	0	0	0.000371885	0.000260756	0.00220751	0.00110988	0.00419367	0.00551783	0.0111781	0.0270138	0.0437071	0.060032	0.051634	0.0620222
CCGGCCCGCAAAATTGT	0	0	0.000275028	0	0.000428266	0.000741565	0.000765697	0.00148625	0.0012285	0.00235344	0.002442	0.00678189	0.00967843	0.0145109	0.0266005	0.0282132	0.0248211	0.0284393
AGTGAAACCCGAATAGC	0	0	0.000252334	0.00507766	0.00807043	0.0123372	0.0348837	0.0542447	0.069606	0.0814955	0.151097	0.149057	0.229028	0.367879	0.441045	0.505018	0.441288	0.475586
GAATTCTAGCTACCGTA	0	0	0	0.000632911	0.0003861	0.000738552	0.00319943	0.0065261	0.00841969	0.00981826	0.021831	0.023986	0.0324095	0.0612691	0.0836174	0.0973703	0.0821322	0.0877813
TTGCGCCAGAAGAAACT	0.000219635	0	0.000529661	0.0029985	0.00469851	0.0102683	0.019809	0.0326113	0.0406713	0.0520243	0.0971969	0.107351	0.144106	0.254677	0.320607	0.368448	0.353022	0.369762
CATGCAAGAATACCCTC	0	0	0.00026976	0.000889152	0.00316011	0.00332447	0.0125436	0.0248375	0.0337652	0.0476974	0.0807518	0.0931034	0.134265	0.265525	0.346449	0.40991	0.353516	0.38407
AACTTAGATGTATTACC	0	0	0	0.00313676	0.00209132	0.0055517	0.00780696	0.0194405	0.0262157	0.0344689	0.0768473	0.0727038	0.110253	0.238176	0.307913	0.383602	0.347141	0.357019
TAAAGCACGACTTACGG	0	0	0	0	0	0	0	0.000534045	0.000839631	0.000424358	0.00144823	0.00261609	0.00399645	0.00776888	0.0148066	0.0194354	0.0166631	0.0194276
GAGCTTCATCACAGGTA	0	0	0	0	0	0	0	0	0	0	0	0	0	0	0.000231642	0	0	0
ATTACTTGATTAGCACC	0.000225023	0.00019216	0.000522739	0.00272562	0.00378931	0.00980748	0.0249377	0.0308446	0.0472865	0.0607993	0.112112	0.111829	0.146994	0.276018	0.332075	0.375415	0.334595	0.349779
TTAAGCCTTAGCAATCA	0	0	0	0	0	0.000371333	0	0.00193424	0.00214638	0.0031679	0.0059106	0.00755149	0.0120554	0.0404091	0.0519421	0.0757238	0.0620767	0.0726596
CACACTTTGAACAGGAC	0	0	0.000272405	0.000973394	0.00194932	0.00244841	0.00512633	0.00942435	0.01535	0.0191857	0.0383198	0.0520554	0.0741088	0.151417	0.219006	0.246883	0.218011	0.223729
CACGAGCGCCTCAAACA	0	0	0	0	0	0.000691563	0.00479528	0.0112252	0.0143997	0.0237105	0.0440729	0.0522293	0.0803797	0.142504	0.210158	0.240654	0.218368	0.236904
ATACATACCTCGCGCCG	0	0	0	0	0	0	0	0	0	0	0.000710227	0.00112613	0.000459841	0.0013344	0.00258155	0.00223658	0.00223464	0.00451182
GTCATAATGATTGAGGC	0	0	0	0.000326797	0.00114373	0.00215131	0.00509832	0.011208	0.016109	0.0180522	0.0464521	0.0476723	0.070744	0.136342	0.20169	0.244559	0.217174	0.219187
GTCTTTACGAACCAAAC	0	0	0	0	0	0.000371195	0	0.00176234	0.00196164	0.00198194	0.00671642	0.00777778	0.00840205	0.0320434	0.0613678	0.0833131	0.0705128	0.0830775
ACCACACCAGTATAGAT	0	0	0	0	0.000380373	0.000747105	0.00433526	0.00756282	0.00933821	0.0149013	0.0354262	0.0354271	0.0509371	0.116096	0.193655	0.238979	0.209218	0.239404
AGTACGTACTGTTTCAA	0	0	0	0.000656599	0	0.00110538	0.0011274	0.00334534	0.00319081	0.00439657	0.0132743	0.0122673	0.0177936	0.0445952	0.0672173	0.0849736	0.0762692	0.0931042
GTTTTAGTCGCCAATAA	0	0	0	0	0.000388651	0.000362845	0.00112697	0.00255689	0.00340445	0.00326726	0.00742837	0.0102669	0.0155715	0.0332671	0.0569606	0.0669328	0.0546067	0.0717766
GAACGGCCAAGCCGGAT	0	0	0.00208768	0.00867245	0.0102848	0.0251159	0.0351951	0.0536278	0.0729522	0.0785505	0.117286	0.109721	0.168132	0.239216	0.275823	0.30169	0.249146	0.24817
ATGTCAAAGTAGTTCAG	0	0.000197278	0.00186716	0.00472116	0.0100649	0.0231173	0.0257802	0.049157	0.0617597	0.077004	0.121975	0.132188	0.182609	0.290833	0.400562	0.448779	0.398885	0.406265
AGACCACTGAAAGAGAT	0.00022168	0	0.00234864	0.00693607	0.0134576	0.0256766	0.0514858	0.0748003	0.07601	0.100082	0.165411	0.196717	0.292514	0.513661	0.63717	0.690665	0.626418	0.630781
GATTGTACAGTAGCGTA	0	0	0.000301568	0.000350018	0.000394633	0.00153081	0.00339751	0.00533266	0.00443853	0.0110084	0.0162808	0.0204658	0.0266771	0.0484718	0.0672844	0.0647295	0.0519481	0.0635995
TTAGTGGAGGCGAACCA	0.0494112	0.0561838	0.184717	0.297114	0.339085	0.397269	0.438555	0.487431	0.519009	0.534066	0.623466	0.636595	0.771741	0.854398	0.861705	0.849756	0.837795	0.82734
TATGTTCTCTACATATG	0	0	0	0	0.000366435	0.000371747	0	0.000260146	0.00129926	0.00150992	0.00664801	0.00400802	0.0080996	0.0316629	0.0679866	0.0901844	0.0798442	0.105645
CACCCCAGGGCACAAAA	0	0	0	0	0	0	0.000366972	0.000761615	0.000622536	0.00170648	0.00309	0.00672597	0.00695733	0.0237419	0.0388016	0.0601756	0.052091	0.0698672
GCTACATGTGCTAATGA	0	0	0	0.000335683	0	0.000384615	0	0	0	0.000219298	0	0.000231965	0.00076864	0.00480526	0.0104093	0.0179426	0.0155056	0.0238278
TCTAACTGTCAAAAAGC	0	0	0	0.00100267	0.00148093	0.000704473	0.00286123	0.00503778	0.0128205	0.017472	0.0332517	0.0337732	0.0520833	0.108943	0.155013	0.19453	0.166582	0.187936
AACCCTCGTTTTAGCGA	0	0	0	0.000632911	0	0	0.000362319	0.00153531	0.0036465	0.00311319	0.00661521	0.00799112	0.0135882	0.0273055	0.0502751	0.0685536	0.0590131	0.0709613
ACAGGCTTAAGCAAAAC	0	0.000196541	0.00304801	0.0116418	0.0187309	0.0389877	0.0560714	0.0903195	0.116584	0.135214	0.227495	0.250476	0.358358	0.582051	0.692532	0.732312	0.663624	0.669896
GCCAGATACCAAACCTG	0	0	0.000564653	0.000343643	0.00196464	0.0018622	0.00192678	0.00971619	0.0118162	0.0185849	0.0411506	0.0410806	0.0565099	0.103035	0.152122	0.167588	0.135275	0.151762
CGAAAAAACCCCTGGAC	0	0	0	0	0.000814996	0.000759301	0.000390016	0.00156209	0.00370294	0.00572183	0.00995025	0.0108061	0.0160336	0.0466632	0.0589084	0.0684304	0.0565176	0.0612403
AAGCCACCTTACAAGGT	0	0	0	0	0.000407	0	0.000390472	0.000518538	0.000627353	0.00111932	0.00188466	0.00182149	0.00323425	0.00739827	0.0186853	0.0258	0.0236401	0.0254581
CAGAGTCAACCTTAATT	0	0	0.00163621	0.00376766	0.0068741	0.0125809	0.0247088	0.0480431	0.0596134	0.0761734	0.136686	0.135436	0.209726	0.367613	0.444557	0.5413	0.512029	0.487067
ATACTGATAGTTGTGTA	0	0	0	0	0	0	0	0	0	0.000841043	0.00104639	0.000237023	0.00157928	0.00368098	0.00280177	0.00374158	0.0052356	0.00512517
ATCAGCGACTAGAGAAT	0	0	0	0	0	0.00284698	0.00217865	0.00378406	0.00620321	0.00972927	0.0147059	0.0204448	0.0327556	0.0818134	0.12008	0.160267	0.14234	0.163345
AATCGTATCCGCGACAC	0	0	0	0	0	0	0.000764234	0.000793441	0.00263531	0.00296296	0.00723764	0.00788466	0.0147724	0.0262766	0.0394772	0.0430313	0.0350228	0.0471271
CGGAGAAAGCTTGAACC	0.000852515	0.00128488	0.041604	0.0954064	0.140255	0.213904	0.260977	0.333874	0.34934	0.369471	0.461765	0.481687	0.666778	0.797162	0.825461	0.824723	0.765938	0.758538
ATGTGACGTGGTACTAG	0	0	0.000276472	0.00161551	0.00113208	0.00678571	0.0133767	0.025984	0.0269367	0.0362637	0.075188	0.0826387	0.107559	0.216429	0.264423	0.328454	0.289122	0.317365
AGTCCCGAACATCAAAG	0	0	0	0	0.000395413	0	0.000377074	0.00152594	0.002457	0.0027881	0.00775494	0.013429	0.0164835	0.0412503	0.0581948	0.0694864	0.0680591	0.0783121
CCAATTGATCAGAGGTG	0	0	0	0	0	0.000786473	0.000777001	0.0019305	0.00109625	0.00162488	0.00224635	0.00462856	0.00625095	0.0150678	0.0247972	0.0256849	0.024544	0.0273773
AGCGGCATCGAACAACA	0.000253357	0	0.000292141	0.000988142	0	0.00429352	0.00974026	0.0118153	0.0226795	0.0183655	0.0430504	0.0462494	0.0692187	0.125538	0.151689	0.170208	0.135927	0.156563
TCGACAAAACTGAAAGG	0	0	0	0	0	0	0.0003861	0.00185332	0.00189529	0.00292859	0.00373274	0.00620832	0.0107629	0.0232315	0.0324597	0.0451034	0.0313063	0.0386456
AGTGGTAACAAGGAACT	0	0	0.000838926	0.00290604	0.00535523	0.018031	0.022687	0.0406837	0.0452666	0.0631761	0.118326	0.112619	0.172201	0.320205	0.383004	0.410833	0.347012	0.365665
AATCAACTACAACCCCT	0.00773254	0.00643863	0.0254897	0.0403226	0.0538099	0.0744495	0.0941977	0.116719	0.107812	0.125328	0.170203	0.168516	0.213726	0.282638	0.331759	0.342217	0.310538	0.328808
CAGAACAAACTCCTAAG	0	0	0	0.000666889	0	0.00291015	0.00374532	0.00694272	0.0117238	0.0151018	0.0294627	0.0345369	0.0520539	0.103935	0.137118	0.169348	0.142049	0.15327
GTCGATCAAATACAGAC	0	0	0	0	0	0.000394633	0.000402901	0.000779221	0.0012973	0.0015674	0.00220913	0.00529344	0.00492063	0.0283525	0.0615165	0.0821168	0.0673401	0.076647
AACACGCAACAATCATC	0	0	0	0	0.00159172	0.00152672	0.00382409	0.00669703	0.0088229	0.011535	0.0245747	0.0331921	0.045397	0.111621	0.149482	0.182851	0.167614	0.197466
CCTGGATACATATGGAC	0	0	0.00442363	0.0120631	0.0238267	0.0460714	0.0793594	0.116002	0.137745	0.147552	0.244842	0.263643	0.403929	0.580867	0.639281	0.657908	0.59544	0.59338
AAGGATCTGTTAAGGTG	0	0	0.000549753	0.00167112	0.00302115	0.00556174	0.0147059	0.0259674	0.0283579	0.0394707	0.0726733	0.079096	0.108153	0.173326	0.212129	0.217849	0.185838	0.18601
GGAATATGACAGGGACA	0	0	0.00394529	0.0125523	0.0292606	0.045657	0.07698	0.122724	0.160169	0.174331	0.275261	0.2922	0.418179	0.589777	0.649783	0.654974	0.58855	0.602766
TGAGGACTCTTCACACA	0	0	0.00153767	0.00405111	0.00450958	0.0159141	0.0229843	0.0338516	0.0387389	0.0619182	0.13153	0.141827	0.217228	0.459961	0.578398	0.643465	0.610313	0.595011
ACTACCCCACAATACAT	0	0	0.00027571	0.0027027	0.00346687	0.00612392	0.0144509	0.0189843	0.0218544	0.032819	0.060788	0.069407	0.107677	0.187008	0.259908	0.318434	0.278505	0.298061
TTTGGTTCAATTATACG	0	0	0.000282008	0.00131492	0.000403877	0.000733407	0.00531713	0.00466442	0.00904478	0.0128262	0.0275784	0.0352775	0.0534486	0.121938	0.192982	0.239989	0.207191	0.229888
ACACCAGTACAGAATCT	0	0	0.000291206	0.00100806	0.00385356	0.0060675	0.0108411	0.0241998	0.0314655	0.0405376	0.0782736	0.0842615	0.123713	0.230361	0.313632	0.382087	0.338869	0.352386
ATCAGAACTGGTTGAGT	0.000245158	0.000208247	0	0.00263331	0.00237718	0.00562219	0.0136726	0.0269913	0.0302045	0.0370458	0.0734848	0.0818488	0.125534	0.230648	0.309055	0.389376	0.343476	0.356861
TATCGACTGGAAATTTG	0	0.00021978	0	0.00101798	0.00161355	0.00495616	0.0102857	0.0184332	0.0221435	0.0289179	0.0598485	0.0660261	0.0972589	0.181176	0.260687	0.316962	0.272206	0.289561
TTTGTCCGAAAGGGAAT	0	0	0	0	0.000424989	0.000775795	0.000388954	0.000538358	0.0030945	0.00387951	0.0117971	0.0152236	0.0210013	0.051583	0.07236	0.092403	0.0744221	0.0959701
TAGGGTATCTGATAATC	0.000679502	0	0.0240044	0.0501245	0.0816555	0.158351	0.19158	0.269777	0.277586	0.314259	0.39721	0.432624	0.608837	0.770565	0.810811	0.818657	0.751799	0.747045
CTTTGACACAAAGATAT	0	0	0.000582411	0.00305188	0.00175439	0.0107015	0.0148728	0.027936	0.0313452	0.0392286	0.0783133	0.0876901	0.121647	0.208157	0.282814	0.316881	0.288889	0.306647
CATGATCAACGGCCTAC	0	0	0	0	0	0	0.000410846	0.000851547	0.000424628	0.00241955	0.00530829	0.0040313	0.00772391	0.0173565	0.0306878	0.0394631	0.0315116	0.0407364
CTGTCGTAAGCGCGCCA	0	0	0	0	0	0.000414766	0.000838223	0.00140331	0.00251371	0.00647017	0.00977199	0.00682594	0.0162262	0.0363203	0.0613388	0.0747565	0.0686041	0.0739575
ACATTTGCCTCAGCAAT	0	0	0	0.000350754	0	0.000399202	0	0.000816771	0.00235073	0.00291333	0.00740452	0.00916325	0.0158514	0.0457392	0.059838	0.0840849	0.0760644	0.087665
AGTAAGTAGGGTGATAT	0.00310973	0.00274026	0.0460698	0.0933544	0.14055	0.208502	0.255178	0.307909	0.350567	0.37181	0.447389	0.480908	0.651989	0.791595	0.815595	0.806032	0.761667	0.722536
AATTTAAAACGCAGGCA	0	0	0	0	0.000436681	0	0.000432713	0.00120012	0.00143988	0.0030445	0.0034642	0.00323786	0.00803806	0.0193698	0.031827	0.0421887	0.0313688	0.0369267
GAGTTTAAGTCAAAGTC	0	0.000218484	0.000286697	0.00164636	0.00482912	0.00925926	0.0141527	0.0300792	0.0393878	0.0543576	0.112094	0.117379	0.165685	0.37476	0.510199	0.576969	0.523111	0.529773
AATGAACACACCTGTTA	0	0	0	0.000343289	0	0	0	0	0	0.00023175	0.000382995	0.000476985	0.000960769	0.00143554	0.00382305	0.00574053	0.00535045	0.00371829
TAATCTACAAACGTTCT	0	0	0.000595238	0	0.0035308	0.00574933	0.00826757	0.0135422	0.0224669	0.0306831	0.0545934	0.0649855	0.0894896	0.178671	0.237834	0.290223	0.2572	0.27998
ATGCTAACCCTAACATG	0	0	0.00224278	0.00611522	0.0164384	0.0196895	0.0410701	0.0588985	0.0731439	0.100593	0.150303	0.171399	0.219908	0.311143	0.354458	0.390443	0.354095	0.344467
GCATTAAGCTTGACATA	0	0	0	0	0	0	0	0	0.000987654	0.00191801	0.00351288	0.00239063	0.00450529	0.0163451	0.0221662	0.027229	0.0228933	0.0334526
CATCCCGACAGGCAGGT	0	0	0	0	0	0	0	0.00029163	0	0.000237473	0	0	0.000510204	0.0015674	0.00561249	0.00742257	0.00936988	0.00873031
CTGATGGCAATTACAAA	0	0	0.00322061	0.0084879	0.0190549	0.0386681	0.0582671	0.100787	0.109893	0.131598	0.215847	0.225498	0.336369	0.507214	0.593308	0.625792	0.540839	0.563511
ACACAGCCAGTGCTGAA	0	0	0	0	0	0	0	0	0	0	0	0	0	0	0	0.000290192	0	0.000213129
AAAGGCATGCTTTCGGA	0	0	0	0.000354484	0	0.000395413	0.00246508	0.00479819	0.00521698	0.00734934	0.0103834	0.0183105	0.0221261	0.0542865	0.0796619	0.0940925	0.0875857	0.0885172
CAGCAGAAGAGCGGAAT	0	0	0	0	0	0	0	0	0	0	0	0	0	0	0	0.00027027	0	0
TGATCTCTATAATTAGC	0	0	0.00226308	0.0048951	0.00466563	0.0153198	0.0293244	0.0414481	0.0591242	0.072622	0.110903	0.137485	0.193936	0.332303	0.435215	0.485876	0.463882	0.457284
GTGCGCAAAGTCACAGA	0	0	0	0	0.000482859	0.000413052	0	0.00115875	0.00116252	0.0025665	0.00492813	0.00802334	0.0111421	0.0276948	0.0489827	0.0566813	0.0538982	0.0558704
GCGCGTAGAGTACAGAA	0	0	0	0.000348432	0.0022779	0.00278884	0.00395101	0.00812568	0.00795756	0.0154026	0.0283688	0.0358106	0.0594376	0.145192	0.239569	0.291287	0.252164	0.26912
AGACTGTAAACTCTTGG	0	0	0	0.000372856	0.000855432	0.000406504	0.000804505	0.00113058	0.00470256	0.00829777	0.0117025	0.0153049	0.0227003	0.0595046	0.084943	0.105083	0.0872934	0.0947826
ACAGTACCCGACTTCAT	0	0	0	0.000348918	0.000851426	0.00321543	0.00203998	0.00769865	0.011542	0.0117096	0.0285491	0.0314865	0.0464467	0.116456	0.179223	0.208883	0.178207	0.214567
GTGAGTCCAAAGCTTGA	0	0.000240964	0	0	0	0.000787092	0.00207555	0.00516648	0.012509	0.0123997	0.0177936	0.0283563	0.0401695	0.0929923	0.139044	0.167409	0.145839	0.177948
GTCCAATGAGAACGCTG	0	0	0.00375505	0.00739993	0.0110984	0.0208256	0.0397837	0.0619983	0.0815018	0.0887839	0.161604	0.1708	0.243617	0.387465	0.459459	0.516524	0.433419	0.455699
TAGAGTGAATCTAGTAC	0.000246914	0.000216591	0.00146972	0.00681663	0.014079	0.0250675	0.0497649	0.0729547	0.092321	0.107795	0.177898	0.219985	0.313951	0.537965	0.663736	0.718082	0.650488	0.650798
TATATGTTGAAGCGATC	0	0	0.00202488	0.012934	0.0180476	0.0363912	0.0512722	0.0863232	0.110549	0.130609	0.204473	0.219806	0.298378	0.458859	0.531759	0.575984	0.522542	0.528055
GATACGTATGCAGAGAG	0	0	0	0	0	0.000400481	0	0.00142086	0.00164745	0.00237982	0.00488798	0.00754717	0.00967249	0.0411478	0.0822301	0.100053	0.0825117	0.100683
GGTTAACTCATTTGATT	0	0	0.000621891	0.00278358	0.00543689	0.00898087	0.0106911	0.0257166	0.0252617	0.0454545	0.0761977	0.0873436	0.128752	0.311006	0.442483	0.514228	0.448718	0.468434
GTTACTCCATTTACAAC	0	0	0	0	0	0.000405351	0	0.000875912	0.000479386	0.00145314	0.00277118	0.0034774	0.00714407	0.0274905	0.0630102	0.0862483	0.0833118	0.0823045
ATTTACGCCGGGCAACC	0	0	0	0	0	0	0.000433088	0.00111421	0.00110742	0.00027571	0.00274348	0.00564279	0.00676655	0.015555	0.0227928	0.0336368	0.0326113	0.0378358
GAATCAATGGTCGTGGA	0	0	0	0	0	0.000825423	0.000413907	0.00179641	0.00266408	0.00697732	0.0196696	0.019226	0.0293871	0.081367	0.137379	0.169597	0.147833	0.166265
AGCTACTCGGCTTTGAA	0	0	0	0	0.00046729	0.000813339	0.00122649	0.0020202	0.0024108	0.00348172	0.00840336	0.0129489	0.0163596	0.0446773	0.0682803	0.0911975	0.0749309	0.0962852
ACTTATACGAATATGTT	0	0	0.0017948	0.00690608	0.0105965	0.0244755	0.0403289	0.0775453	0.0784926	0.109332	0.170658	0.185033	0.259133	0.452316	0.576903	0.625869	0.571933	0.580389
GGATTGGCTAATGGCTC	0	0	0	0	0	0.000418235	0	0	0.000511117	0.00131752	0.00195008	0.00156495	0.00291445	0.00546448	0.0112532	0.0116433	0.0107226	0.0120459
AAGACCAGGGAATGTGA	0	0	0.000310174	0.000367107	0.00125313	0.00287474	0.00379907	0.00515612	0.00990099	0.016	0.0324807	0.0404917	0.0545642	0.115189	0.163934	0.172463	0.158181	0.167679
ACTACAGCGCCACTTAA	0	0	0	0	0	0	0	0.00113604	0.00306171	0.00306592	0.00350877	0.00882353	0.0101097	0.023816	0.0437217	0.0706478	0.0592261	0.0689799
TGTGAATCAACCAGCAG	0	0	0	0	0	0	0.000414422	0.00029967	0.000712758	0.000991572	0.000428633	0.00269542	0.00259157	0.00473802	0.00875161	0.0156036	0.00979432	0.0146763
GATTAAGAACATGCTTC	0	0	0	0	0	0	0.000432152	0	0.000952835	0.000738007	0.00241061	0.00329031	0.00502681	0.023362	0.0545829	0.0754923	0.0642298	0.0694143
GGGCATCTTGAGTCAGG	0	0	0	0.000363901	0	0.00126103	0.000848896	0.00239163	0.0023855	0.00402718	0.0113122	0.0103708	0.0151304	0.0358251	0.0618694	0.0758734	0.0648404	0.0770014
GAAACGTGATTAGTTCG	0	0	0.00457404	0.0113784	0.0169884	0.0405959	0.0724474	0.103966	0.131829	0.152136	0.223796	0.239165	0.384922	0.546699	0.608537	0.627547	0.5748	0.58013
TGACAGTTTGTTATATA	0	0.000235682	0	0.000389105	0	0.000847099	0.0044898	0.00563063	0.00683479	0.0122195	0.0221628	0.0240142	0.0425785	0.0962567	0.138743	0.163611	0.128699	0.151039
ATCGTATGACCATTATG	0	0	0.0113218	0.0348242	0.0686179	0.112796	0.150019	0.224624	0.237754	0.280992	0.365655	0.374565	0.568612	0.765064	0.83024	0.809704	0.73766	0.730031
ACCATTAGGATGTTTCG	0	0.000212044	0.00282965	0.0110962	0.0273868	0.0398496	0.0718775	0.106089	0.13577	0.16071	0.242023	0.278076	0.409848	0.661347	0.746168	0.78811	0.735982	0.705167
ACGAGTTGTCCAACAAA	0	0	0	0.000697107	0.000886525	0.00199203	0.0107313	0.0161382	0.0210551	0.019496	0.0583851	0.0563241	0.0892673	0.15919	0.232991	0.2855	0.252594	0.28575
ATCCTAAAAATGTAAGC	0	0	0	0.00209351	0.00120385	0.00512416	0.00650936	0.0170799	0.0165211	0.0256656	0.0462151	0.0504716	0.0697133	0.138282	0.193692	0.209009	0.175668	0.195858
ACTCTTCTGAAAGGTTG	0	0	0	0	0	0	0	0	0	0	0	0	0	0.00113895	0.00183824	0.0041141	0.00545229	0.00941176
AGAGTAGTGACCTAGTG	0	0	0.000309885	0.00328347	0.00308642	0.00734694	0.00820008	0.0177315	0.0316353	0.0321361	0.0783673	0.0898709	0.110611	0.208042	0.285898	0.343148	0.322285	0.32917
CGAAGAATGGTACCTAG	0	0.000215146	0.00593723	0.018648	0.0265807	0.048062	0.0775224	0.111925	0.146876	0.173945	0.263741	0.276498	0.416259	0.605139	0.695846	0.750728	0.684605	0.668755
AATTTACACTTGCCCCA	0	0	0	0	0	0	0.000439947	0.000592417	0.00234522	0.00223547	0.00425331	0.00594776	0.00958637	0.0184306	0.0420123	0.06018	0.0520041	0.0538742
ATTCGAAAGCTCACATA	0	0	0	0	0	0	0.000423729	0	0.000761228	0.000503778	0.00158856	0.00287206	0.00421941	0.00752315	0.0160982	0.0226131	0.0233083	0.0265802
TATAGTGAGCCCTTCGG	0	0	0.000315856	0.00109769	0.00130662	0.00587248	0.00775528	0.0150332	0.0194061	0.027574	0.0508337	0.0576164	0.083169	0.157285	0.227307	0.268738	0.248611	0.265546
GAAACCTTAGGTCGACA	0.000292569	0	0.000312891	0.000722804	0.00185014	0.00426076	0.0122933	0.0125	0.0290035	0.0333506	0.066343	0.0654206	0.0861176	0.134577	0.184753	0.199064	0.173494	0.196023
CGAAGGCACAAAGTCGA	0	0	0.00148854	0.0037931	0.0100656	0.0130666	0.0230358	0.0426009	0.0598389	0.0798122	0.145877	0.147299	0.232935	0.399829	0.502268	0.574808	0.521504	0.545174
TAAAGGCGAACAGAGCA	0	0	0	0	0	0	0	0.00187207	0.00148148	0.00180738	0.00216076	0.00465116	0.0111032	0.0211248	0.0361817	0.0491237	0.0420947	0.045677
ACAAGGCAATGACACAG	0	0	0.00487211	0.013947	0.0238715	0.0486847	0.0785403	0.12568	0.145131	0.174949	0.263017	0.312483	0.461296	0.692749	0.764282	0.798376	0.725016	0.720905
TGTTACGTTTGGTATCA	0	0	0.000963701	0.000362056	0.00126582	0.0020938	0.00254345	0.00870322	0.0112031	0.0150357	0.0270957	0.0332026	0.0458318	0.0800113	0.114567	0.13407	0.112266	0.135326
CAAGGGCACTATAAGCT	0.00120192	0.000641437	0.0280834	0.060423	0.110055	0.16821	0.23975	0.292132	0.322821	0.332363	0.424392	0.444351	0.635881	0.783323	0.813098	0.823268	0.761266	0.761814
CGATAAGCACACGAATA	0	0	0	0	0.000875657	0.000842105	0.000873744	0.00265096	0.00449775	0.00516224	0.0143218	0.0159056	0.0234403	0.0577032	0.0859692	0.10592	0.0969881	0.10764
ACCAAATCAATGTCCTT	0	0	0.000315557	0	0.000427899	0.00329761	0.00293378	0.00858861	0.015419	0.0211422	0.0386941	0.0437158	0.0614921	0.121051	0.162063	0.209645	0.181577	0.212788
GCGAAGCAAGTATGACT	0	0.000424358	0.00177515	0.00775455	0.014621	0.0280661	0.0448413	0.0781542	0.0932889	0.121635	0.183395	0.221508	0.359788	0.665315	0.77057	0.787208	0.710981	0.69482
CAACACCAACAAGAGTT	0	0	0	0	0	0.000426257	0.000421941	0.00347021	0.00534889	0.00546992	0.0130034	0.0131579	0.0218247	0.0488827	0.0754923	0.115855	0.0932994	0.118029
AACATGAAAAAATCAGA	0	0.00045819	0.000616143	0.00346021	0.00775194	0.0190627	0.0242898	0.0499182	0.069441	0.0784077	0.138332	0.143866	0.192394	0.294583	0.317305	0.333841	0.286986	0.303341
CATGGGCCAGGCAAGAT	0	0	0.000305717	0.00318923	0.00424528	0.0114117	0.023246	0.0212452	0.038296	0.0527958	0.116345	0.115375	0.177296	0.371862	0.471841	0.562292	0.528571	0.500694
TGTGATTGCGTGAATAA	0	0	0.000331455	0.00151918	0.00185615	0.00259853	0.00698385	0.013931	0.0181253	0.0268199	0.0534045	0.0523658	0.0903548	0.141252	0.191457	0.232495	0.190339	0.220087
TTTGCAAATTGGACGTG	0	0	0	0	0.000494805	0.000449236	0	0.000609756	0.00127065	0.00203459	0.00326264	0.00617118	0.00867679	0.0193306	0.0308869	0.0406527	0.0378195	0.0390574
CACTTGAGAAACATGGA	0	0.000236686	0.00126703	0.00572861	0.0131915	0.0188293	0.0246552	0.0521789	0.0618208	0.0782272	0.141167	0.160011	0.229024	0.39146	0.472762	0.499859	0.451828	0.476552
ACGATATTGTGCACCAA	0	0	0	0.000375799	0.000459348	0.000434405	0.0017452	0.00244798	0.00608365	0.00956456	0.0167814	0.0241636	0.0383231	0.0579011	0.0824604	0.107487	0.081679	0.104613
ACACTTTGGAACGTGAT	0	0	0.0157433	0.0377558	0.0653567	0.1212	0.172855	0.230836	0.261503	0.280468	0.396791	0.408696	0.596216	0.75987	0.829714	0.81919	0.755898	0.744375
GAAACTTTTCCCTAGTA	0	0	0	0	0	0	0	0.000597729	0	0	0.000829187	0.00179028	0.00194346	0.00575209	0.0119246	0.0188302	0.015074	0.0134943
CCAAATCTAAACGCCAA	0	0	0	0.000383289	0.000449236	0.00215424	0.00215054	0.00372439	0.00416125	0.00410889	0.012457	0.0176316	0.0222786	0.0607751	0.092257	0.136284	0.0939335	0.123823
CCACAACCGAATGCAAA	0	0	0	0.00038373	0	0.000427716	0.00043535	0.00123229	0.0015949	0.00236158	0.00503894	0.00885878	0.011786	0.0306333	0.0627778	0.0823022	0.0703764	0.0861842
TTACATCAGGTCATATT	0	0	0.00125707	0.00466284	0.0108832	0.0190902	0.0307629	0.0491849	0.0600282	0.0759821	0.134454	0.153947	0.246651	0.507454	0.637028	0.687874	0.652366	0.619438
AAAACCCTTAGAACCAG	0.000567215	0	0	0.000742942	0	0.000857265	0	0.00239664	0.00207738	0.00597092	0.00790514	0.0115312	0.0163633	0.0368135	0.048681	0.0650574	0.0532446	0.0661194
AGAGACTCAAAGATCGA	0	0	0	0.00185805	0.00225428	0.00965981	0.0166952	0.0196654	0.0296133	0.0400513	0.0759386	0.0881886	0.12029	0.219799	0.278509	0.34877	0.317192	0.346837
ACCTCTTAATTAACGAA	0	0	0	0.0012215	0.000437063	0.00175824	0.00297493	0.00807899	0.00827251	0.0118372	0.028798	0.0330275	0.0446831	0.10333	0.164356	0.177843	0.155848	0.181842
ACAAGCTATGGCGTTTT	0	0	0	0.000723066	0.00091659	0.00249584	0.00638026	0.0136823	0.0189494	0.0244267	0.0549683	0.0588235	0.0837853	0.171237	0.245174	0.321045	0.284469	0.283188
CCGCCCACAAAATGGCA	0	0	0	0	0	0.000438404	0.000449843	0.000628733	0.000749251	0.00188425	0.00567913	0.00478978	0.00740192	0.0186944	0.0240832	0.0352073	0.026393	0.0311833
AATGGCAAGAGGTGCGT	0.00745013	0.0103756	0.0880302	0.165281	0.202386	0.273824	0.322514	0.397546	0.423417	0.442151	0.536954	0.547165	0.718329	0.822923	0.832632	0.80972	0.770825	0.789474
GACAATATCCCATGCAG	0	0	0.000643708	0.00108656	0.00447027	0.004814	0.00765957	0.0150421	0.0222222	0.0279808	0.0543046	0.0668283	0.0859375	0.169452	0.227235	0.276219	0.22561	0.222683
GCCATACAAGGACCCTT	0	0.000441112	0.00448699	0.0124352	0.0241796	0.0493204	0.0821806	0.114943	0.139348	0.157294	0.246043	0.276608	0.430244	0.68135	0.783163	0.795036	0.727059	0.721362
GATCAGTGAAGAGGTGG	0	0	0.000352858	0.000406504	0.000959693	0.000927214	0.00272727	0.00392413	0.00470297	0.00617284	0.0216978	0.0204929	0.0357143	0.0678306	0.110131	0.144075	0.106401	0.124857
CCGATGGCAATTAGATA	0	0	0	0.000399361	0.000886918	0.00173085	0.00424628	0.0107978	0.018796	0.0230321	0.035503	0.0433324	0.0568096	0.112057	0.142619	0.163912	0.143023	0.144345
GATCTTAATATTCTCCA	0	0	0	0	0	0	0	0	0.00052356	0.000512426	0	0.000262398	0.000531256	0.00635287	0.0144611	0.0209363	0.0176163	0.0270007
CATAGTTATCCAGGGAT	0	0	0	0	0.000461894	0.000424088	0.00213038	0.00060423	0.00281618	0.00415584	0.0087222	0.00894309	0.0208146	0.0459467	0.0738817	0.0962742	0.0745516	0.0946676
ACAGTACCTTGGCTATA	0	0	0	0.000398724	0.000876424	0.000862813	0.0016835	0.00206612	0.00266731	0.00491039	0.0140787	0.0173195	0.0289828	0.0666875	0.0857481	0.0991047	0.07993	0.096135
TTAACGACAATGATCGG	0	0	0	0	0	0	0	0	0	0	0.000462321	0.00108137	0.000366435	0.00113218	0.00135318	0.00258176	0.00286608	0.00405463
AGTCACGACAAGGACTA	0	0	0	0	0	0	0	0	0.000258799	0.00209644	0.00185099	0.0035461	0.0044885	0.0129526	0.0241493	0.028357	0.0267738	0.0260313
TGACGTAACACTTTTTA	0	0	0	0	0	0	0.000455996	0.000625586	0.000523972	0.000256082	0.00125786	0.0010773	0.00214209	0.00876937	0.0203242	0.0230531	0.0158937	0.0244648
ACCGTTACAAAGGTTCG	0	0	0	0	0	0	0.000877578	0	0.00154639	0.00183054	0.00267977	0.00514668	0.00585003	0.0183934	0.0243046	0.0362236	0.0351085	0.0386948
CAATCAGCTACACACTT	0	0	0.000334672	0.000799361	0.000432526	0.0030581	0.00427533	0.00760456	0.0123671	0.0153151	0.0318525	0.0404669	0.0531934	0.103566	0.146918	0.181214	0.154307	0.180911
TCTGGCCAAGAAATCAT	0	0	0.000643294	0.00182548	0.00442478	0.00800337	0.012527	0.0216278	0.0251108	0.036239	0.0740741	0.0786139	0.109399	0.213242	0.292887	0.351098	0.328489	0.35281
TCCTCAGAGATAACCAT	0	0	0	0	0	0.00248963	0.00475984	0.00522042	0.012491	0.0142926	0.0383517	0.0427136	0.058432	0.146921	0.252666	0.325182	0.315968	0.340842
CTTGACCGCAACAAAGG	0	0	0	0	0	0	0	0	0.000254582	0	0.000915332	0.00080928	0.00146951	0.00501771	0.0107261	0.0156438	0.00992685	0.0182428
TGTCTTACCAAGTAGTA	0	0	0	0	0.000467946	0	0.000453309	0.000598802	0.000527148	0.00127486	0.00601375	0.00596783	0.0117371	0.0234547	0.032431	0.0417843	0.0393167	0.0492505
GGAATTGGACCTAAAGA	0	0	0.00153374	0.00689655	0.0107128	0.0214626	0.0345554	0.0630942	0.0685209	0.0940257	0.171639	0.19066	0.294301	0.553335	0.664873	0.693146	0.642731	0.639194
GGCCATACTAATTACAA	0	0	0	0	0.000461255	0.00185615	0	0.00182537	0.00156699	0.00125534	0.00522648	0.0063745	0.00955245	0.0331257	0.064473	0.0922045	0.0628331	0.07393
GCCCTCTAGAATGCCCA	0.000299581	0	0	0	0.000538503	0.0013459	0.00184077	0.00279938	0.00727462	0.00860909	0.017832	0.0236917	0.0275862	0.0592186	0.0925711	0.104095	0.0899028	0.105411
CTCTTTAATGACGAATG	0	0	0	0.000775494	0.000445633	0.000837872	0.00215332	0.00167364	0.00311601	0.00401304	0.0106293	0.0149823	0.0183824	0.0476445	0.0663226	0.0920723	0.0680648	0.101999
TCCTAAAAGATTTGGTT	0	0	0	0.000383436	0	0.000450045	0.00179614	0.00120301	0.00437278	0.00636132	0.0134737	0.01643	0.0219275	0.0573918	0.100706	0.112842	0.102919	0.121158
AGGATGTTGATTCATGA	0	0	0	0.000799041	0.000843882	0.00178174	0.00261552	0.00465522	0.00588536	0.00679028	0.0195021	0.0249157	0.037077	0.096125	0.174863	0.215871	0.174985	0.197512
GGGCCCAGAAACTCCGT	0	0	0	0.000402414	0.00218699	0.00177069	0.00647549	0.0104231	0.0143281	0.017094	0.0331546	0.0377409	0.0577913	0.111377	0.138108	0.15331	0.133786	0.149515
AGGGTTACAGCCACGAA	0	0	0.00160565	0.00372439	0.010101	0.0121633	0.0299184	0.0448907	0.0608824	0.0667326	0.142922	0.150604	0.211169	0.372561	0.461013	0.518785	0.4733	0.484245
TAACATGCAGCCATCTA	0	0	0	0	0	0	0	0.000312305	0	0.000268025	0.000460617	0.000826902	0.000751174	0.00305344	0.00328677	0.0112094	0.00616016	0.00726392
TAGCTACCACTGAAATG	0	0.000721154	0	0.00221976	0.00230521	0.0046729	0.00802855	0.0159339	0.0247341	0.0223842	0.0597661	0.0619812	0.100134	0.167953	0.249351	0.298448	0.254059	0.283087
GCCTGATCGGCAACGTA	0	0	0	0	0	0	0	0	0	0	0.000446429	0	0	0.000593648	0.000280191	0.000279799	0.000749438	0.000817661
TGCAACAATGGTCTGAT	0.000274725	0	0.000919681	0.00250089	0.00640478	0.0174915	0.0166599	0.0309696	0.0436992	0.0545734	0.106392	0.114781	0.170995	0.309934	0.409077	0.470434	0.439033	0.453298
ACCGGTGAAGACTCATA	0	0	0	0.000777001	0.00182482	0.00312779	0.00446229	0.0118238	0.0119792	0.0203263	0.0359775	0.0459114	0.0613589	0.132052	0.185143	0.231071	0.192641	0.217952
ATAGCCCATATTTAACC	0.000286862	0	0.000325098	0.00195236	0.00140845	0.00475162	0.00452899	0.0146051	0.0196221	0.0278884	0.0558419	0.0585648	0.0942255	0.172053	0.233106	0.287218	0.255534	0.276219
TACCGTAGCTATATTCA	0	0	0	0	0.000479157	0.00137868	0.00318327	0.00367647	0.00479919	0.00549313	0.0137634	0.0175391	0.0197554	0.0564011	0.0841984	0.10165	0.0861817	0.112624
AAATGTCGGAGTGCTCC	0	0	0.00330579	0.0146013	0.0230047	0.0377358	0.0751342	0.108404	0.137196	0.166986	0.260778	0.276737	0.429399	0.650835	0.719551	0.75769	0.71238	0.691689
AAGACATTTTTTTAGCA	0	0	0	0.00118765	0	0.00041684	0	0.00170843	0.00203252	0.00122279	0.00701031	0.00856302	0.0109594	0.0246954	0.0336862	0.047113	0.0344939	0.0359384
TTAAACATCCGCTCTAG	0	0	0	0	0	0	0	0	0	0	0.000863185	0.000280348	0.000374532	0.0015753	0.00203725	0.00475587	0.00398974	0.00543848
ACCCTCAGAATACACGA	0	0	0	0.00129032	0.000488759	0.000464468	0.000865052	0.00122026	0.00307456	0.00328864	0.00976909	0.0146302	0.0192018	0.0478381	0.0794835	0.101603	0.0930369	0.10406
AGGGCTACAACTTAGGA	0	0	0	0.000789578	0.00480769	0.00355714	0.0141656	0.0175541	0.0204617	0.0296822	0.0597294	0.0668324	0.0951927	0.18285	0.252117	0.281092	0.229896	0.24441
TCTTATCACGAAGAAGA	0	0	0	0	0	0	0	0	0	0	0.00221435	0.000823271	0.00232243	0.00697085	0.0187897	0.0302667	0.0305802	0.0385
TGATAGGAACTTTATCC	0.0032688	0.00314395	0.0417683	0.0983433	0.13206	0.203337	0.231061	0.314604	0.335377	0.359112	0.445624	0.473812	0.648475	0.797267	0.823623	0.824975	0.75493	0.746533
CCGCTAAACCGTATACA	0	0	0	0	0	0	0	0.00117751	0.000261849	0.00179995	0.00307152	0.00242392	0.00638498	0.0198386	0.0287097	0.0380254	0.0314389	0.0402581
TCAGACAAGTCTCCAAG	0	0	0	0	0	0	0.000896057	0.00215716	0.00309677	0.00479233	0.00938338	0.0156799	0.0206665	0.0516968	0.0719272	0.10752	0.0885294	0.108012
AAACCTACACGTCAACG	0	0	0	0.000796178	0.000483793	0.000466636	0.00185443	0.00434783	0.00453515	0.00557473	0.0137411	0.0208734	0.0306896	0.062204	0.0950858	0.105214	0.0976994	0.110328
GTTACCCACATTTGAAA	0	0	0.000336361	0.000768344	0.00175208	0.00134529	0.00439947	0.00897666	0.0114673	0.01687	0.0371189	0.0365106	0.0574448	0.119949	0.174139	0.206206	0.156544	0.171316
GTCTTATTGCGCGAATA	0	0	0	0.000401445	0	0	0	0.000322477	0.000267666	0.000545554	0.000924214	0.00165198	0.00134151	0.00764481	0.0166763	0.0233797	0.0216751	0.0263098
TAAGAAGGTTATGATAC	0.00426439	0.00402272	0.0451593	0.101577	0.138854	0.196281	0.241847	0.318247	0.336828	0.344315	0.438974	0.482201	0.646569	0.785026	0.823924	0.829331	0.779756	0.74634
ATTGAAGCCGGAACCCG	0	0	0	0.000400802	0.000547345	0.00140845	0.00311804	0.00433839	0.00425106	0.00984043	0.0183702	0.0247472	0.0298001	0.0549342	0.0755879	0.088916	0.0781711	0.102447
TTAAACTATAGAGCGAT	0	0	0	0.00157729	0.00404676	0.003125	0.00628931	0.0195548	0.0218116	0.0244279	0.0487056	0.0688293	0.0912444	0.176598	0.232734	0.282748	0.2251	0.271259
AGCTTACTCACAAGAAC	0	0	0.000667557	0.00193949	0.0013587	0.00442282	0.0134432	0.0235367	0.0256608	0.0319066	0.0588235	0.0733333	0.104651	0.203359	0.276289	0.357972	0.30759	0.332763
CTATTGCACGGGAGGAT	0	0	0.000335683	0.00457841	0.00871671	0.0121348	0.0306977	0.0444109	0.0458015	0.0706609	0.121963	0.133484	0.204674	0.336032	0.393755	0.456907	0.401184	0.433175
GTATCAGGACGAGCTTT	0	0	0	0.00115875	0.00172117	0.00337981	0.00419287	0.0124658	0.0165201	0.03276	0.0553733	0.0537486	0.0892528	0.203704	0.296754	0.363138	0.314074	0.335215
GGATATGTAGTGGAGGC	0	0	0	0.00210526	0.0059761	0.00617577	0.017797	0.0301936	0.0365079	0.0492721	0.0856918	0.0947059	0.143293	0.242407	0.298869	0.322189	0.2838	0.275275
GGCAAATTCATCTCAGA	0	0	0	0	0.000442478	0.000929368	0.0026738	0.00511278	0.00496278	0.00857219	0.0193067	0.0153584	0.0280374	0.0721229	0.118331	0.134501	0.108504	0.115246
GTGTCCACATCCAAGAC	0	0	0	0	0	0	0	0.00193299	0.000513743	0.00215866	0.00288739	0.00221545	0.00587901	0.0126582	0.0277778	0.0384502	0.0370052	0.0393648
TGCTAATGACTGAATTG	0.000798297	0	0.00370599	0.0156477	0.032437	0.0564037	0.0876818	0.137609	0.15228	0.181996	0.307348	0.321734	0.496021	0.716167	0.789428	0.805753	0.729131	0.713938
TCACCATTAAGCAACTA	0	0	0	0	0	0.000927214	0.00145068	0.0019544	0.00192255	0.00423841	0.00353826	0.00466905	0.00854369	0.0242879	0.0343652	0.0554105	0.0473506	0.0495421
TTTCAAGCTTTAAACTG	0	0	0	0	0	0	0	0.000315557	0.000265604	0.000263922	0.00135624	0.000841279	0.00132878	0.00315358	0.0123792	0.0212308	0.0201342	0.0219835
AACCTCACCCAAACCAG	0	0	0	0	0	0	0	0	0.000264131	0.000268745	0	0.000277008	0.000957671	0.00196271	0.00426829	0.00551232	0.00675874	0.00969038
CGGACAGACCTGTACAA	0	0	0	0.000405844	0.00100908	0.00139018	0.00282619	0.00640205	0.00907676	0.00976139	0.0193853	0.0276039	0.0415941	0.0898551	0.122963	0.135652	0.111044	0.148515
CGCGAGCCGAGCGATTA	0	0	0	0	0	0	0.000478927	0.00233411	0.00183872	0.0028393	0.00690335	0.00888761	0.0149827	0.0307977	0.0505051	0.0745998	0.0678343	0.0749129
AATACGCCTATCGGAGA	0	0	0	0.0004329	0	0	0	0	0	0	0	0.000286369	0	0.000304321	0.00258472	0.00411402	0.00218579	0.00490633
AATCGCCAATTAAGCGT	0	0	0	0.000791139	0.00378609	0.00319781	0.00966406	0.0222222	0.0234619	0.0287712	0.0567438	0.0719718	0.102013	0.180205	0.243082	0.319204	0.248008	0.288052
GTAAGTGGGACTAACTA	0	0	0.00199071	0.00374251	0.00950324	0.0255854	0.0317526	0.0610041	0.0693095	0.0913574	0.147743	0.172524	0.255823	0.487652	0.584005	0.656527	0.614695	0.604946
ACCACAAACCTAACTAA	0	0	0	0	0	0	0.000461042	0.00122474	0.00134228	0.00131648	0.00218818	0.00418519	0.00658514	0.0364964	0.0507141	0.0775312	0.0699849	0.0832017
AAGCTCAATCACGCTAA	0	0	0	0	0	0	0	0.000316857	0	0.000548396	0.000888494	0.00136203	0.00248804	0.00654818	0.0106984	0.0173611	0.0174336	0.0247175
GATTGGCGTAAATAGAA	0	0	0	0.000382263	0	0.00578035	0.0119787	0.0148898	0.0287239	0.0271781	0.0562196	0.0714286	0.104463	0.254205	0.395225	0.446281	0.429088	0.445856
AAAACCACTGGTCCCAG	0	0	0	0	0	0	0.00100301	0.000335121	0.000268817	0.00167131	0.0014918	0.00507185	0.0085796	0.0192427	0.0221537	0.0373494	0.0377988	0.0430419
TGAGTAAGTGCGTGGAA	0	0	0	0.00163532	0.00412371	0.00862482	0.0100319	0.0215875	0.0298082	0.045491	0.0742222	0.0800326	0.125146	0.220318	0.274504	0.318209	0.272263	0.284512
CTTAAGCTTAATAACCG	0	0	0	0.00040783	0.00136861	0.00333969	0.00508788	0.0090527	0.00921423	0.0176518	0.028481	0.0365129	0.0496764	0.103154	0.144923	0.191424	0.167253	0.187484
AGCCAACTGCATAAGTG	0	0	0	0	0	0	0	0.000334336	0	0	0.000486618	0.000857633	0.00117233	0.00219024	0.00378237	0.00506706	0.00546001	0.00615114
AGCCTGACAGGTACAGA	0	0	0.00105559	0.00234926	0.00147059	0.0022748	0.0088331	0.0215221	0.0243201	0.0351746	0.0662678	0.0698762	0.10209	0.205812	0.301063	0.359324	0.327891	0.341776
GAAAAGCAAAGAATGCA	0	0	0	0.00236967	0.00608045	0.00595238	0.0125977	0.0249474	0.0358768	0.0437814	0.0797782	0.0914056	0.118985	0.251182	0.341355	0.399067	0.325641	0.364284
ACCAAGTGATCAACGAT	0.000269107	0.000241022	0.00439189	0.0107321	0.0168514	0.0338765	0.051271	0.0821168	0.10717	0.136817	0.225495	0.246559	0.344289	0.529073	0.638182	0.691461	0.652996	0.639024
ATGATTTCACCTTAACA	0	0	0	0.00128977	0.000934579	0.00323625	0.00695088	0.0115681	0.0190627	0.0206186	0.0416101	0.0450854	0.0677583	0.116561	0.172414	0.170694	0.147795	0.164946
ATACCGCCCGCTATGAT	0	0	0	0	0	0	0	0	0.000258732	0.000268962	0.000497018	0.00087108	0.000990491	0.00559701	0.00412614	0.00971787	0.0100806	0.0148571
TTTCCAACTACACCAGA	0	0	0	0	0	0	0	0.000320718	0	0.000265322	0.000480307	0.000558036	0.000188608	0.00262898	0.00556206	0.0123496	0.0146006	0.0201689
TGATTTGCGCTGATTAA	0	0	0	0	0.000506842	0.000474383	0	0.000972763	0.00271961	0.00243243	0.0100768	0.0105473	0.0120782	0.0317058	0.0445879	0.0691804	0.0538957	0.0639269
GTGCAACCACAAAGAAG	0	0	0.000347222	0.000395257	0.000998004	0.00230521	0.00373657	0.00919963	0.0129288	0.0202778	0.0373648	0.0417381	0.061315	0.118975	0.190279	0.226988	0.176765	0.199625
GTTGACCCCATCAAGAT	0	0	0	0	0	0.00139795	0.00139018	0.00032	0.00209699	0.00378072	0.0167076	0.0114685	0.0212488	0.0636451	0.111385	0.147876	0.122137	0.138188
CCCGGAGTAAAGAGAGA	0	0.000239808	0.0164349	0.0426941	0.074805	0.144793	0.172518	0.265663	0.267697	0.306506	0.407946	0.444444	0.615651	0.763023	0.831627	0.819501	0.77373	0.754599
CTGCAATGAATATTGTG	0	0	0.000703482	0.00082713	0.00138376	0.00656168	0.0106432	0.0169275	0.0234565	0.0293714	0.0627724	0.0766845	0.105179	0.203425	0.258626	0.300031	0.251592	0.280505
TCACGACAACCTCAACA	0	0	0	0	0	0	0	0	0	0.000282885	0.000483325	0.00110681	0.00293887	0.00596172	0.0165899	0.0213921	0.0217068	0.0370722
AGGACAGGCAAAGGTTA	0	0	0	0.000445038	0.00210416	0.000961076	0.00186567	0.00443232	0.00578353	0.00713436	0.0223658	0.0249221	0.0312804	0.0734795	0.10042	0.112248	0.0931889	0.103767
GTGAACACGGCATAGAC	0	0	0	0	0	0.000500751	0.00196657	0	0.000815217	0.000856653	0.00140977	0.0023385	0.00591833	0.0106936	0.0208393	0.0203771	0.0154639	0.0209974
GTCCAATGGACAGATAA	0	0	0	0	0.000482625	0	0.00188058	0.00126944	0.00199317	0.00506614	0.00666963	0.00902212	0.0134069	0.0347332	0.0590643	0.0766605	0.0623229	0.0706088
AGCAGAGACCGAAAAGC	0	0	0.00951132	0.0262745	0.0505464	0.0728417	0.123881	0.173629	0.21869	0.24301	0.346173	0.382939	0.557025	0.763863	0.825645	0.82175	0.762047	0.75831
GAGATCTACATATTACA	0	0	0	0	0.00158562	0.000481232	0.0023596	0.00345261	0.0039883	0.00848329	0.0143785	0.0188889	0.0319817	0.0992366	0.18606	0.250559	0.190074	0.206907
GTATGGACTGTATTTAG	0	0	0.00204638	0.00337553	0.00726282	0.0112511	0.0233318	0.0361963	0.0477971	0.0666144	0.116808	0.134515	0.199244	0.362102	0.466332	0.490984	0.46173	0.456425
AAGGTTGGAACCTGGGA	0	0	0	0.00475248	0.00541872	0.010924	0.0175439	0.0347452	0.0446524	0.0547004	0.109727	0.112141	0.17526	0.316884	0.416567	0.42112	0.377756	0.390411
AATTTTGCCGATGACTG	0	0	0	0	0	0	0	0.0017337	0.00027894	0.00143184	0.00244858	0.00271575	0.00615079	0.0136097	0.0242904	0.0361086	0.0347408	0.0352838
GTTTTTACATATATCAG	0	0	0	0	0	0.00144858	0	0.000957854	0.00113218	0.00352208	0.00438789	0.00912033	0.0118908	0.0349521	0.0722455	0.0935296	0.0865185	0.0944756
GCAACCCCACAGTACAA	0	0	0	0.000848176	0	0	0	0.000328731	0.00212033	0.00307434	0.00656234	0.00991462	0.0131039	0.0343362	0.0728051	0.0770235	0.073641	0.0785961
GGGTCTGAACAAAGAAG	0	0.000248385	0.00164474	0.0121442	0.0144274	0.0341058	0.0506618	0.0731407	0.0811999	0.10103	0.169811	0.197089	0.303422	0.559129	0.679439	0.721609	0.673462	0.663982
ACCTTACTCTTGAGTAC	0	0	0	0	0.00237304	0.000468823	0.00621712	0.00514801	0.00648999	0.00676224	0.0232664	0.0244604	0.034449	0.0665174	0.104827	0.12809	0.112356	0.123208
TTGAAGCCAGTAACCAA	0	0	0	0.00122951	0.000514403	0.00093633	0.0027933	0.00577054	0.00765655	0.0123457	0.0208024	0.0294118	0.039759	0.0758825	0.100447	0.132865	0.117369	0.13086
CTAAGTCCGCGGAAATC	0	0	0	0.00041632	0.00317125	0.00231267	0.00952381	0.0144784	0.022001	0.0234588	0.0482759	0.0588925	0.0872847	0.148564	0.201502	0.234179	0.220885	0.227733
TCTCAACAAAACCGAAC	0	0	0	0	0.000998004	0.000491642	0.00049334	0.000666001	0.000840101	0.00172414	0.00339641	0.00927311	0.0142574	0.0362135	0.0566038	0.0769231	0.0706164	0.0793299
CAATACCCAGCGTCAAT	0	0	0	0	0	0.000952381	0.0024558	0.00290416	0.00363027	0.00364146	0.0116397	0.0164259	0.0219671	0.0538867	0.0800119	0.101945	0.0899654	0.113222
CGGCTTGACAAACAATT	0	0	0.0010627	0.00122549	0.00150527	0.00402685	0.00914077	0.0175271	0.0230531	0.0309392	0.0666018	0.0679245	0.0859646	0.149003	0.198843	0.224871	0.194098	0.213812
GAATGGACCAATGATCT	0	0	0.00176803	0.00792079	0.00925475	0.0209824	0.0399093	0.0532584	0.0786296	0.102937	0.175	0.201354	0.288862	0.641856	0.750374	0.79206	0.740194	0.707718
TTACGAAACCCGAAGTA	0	0	0	0	0	0.000474834	0.000984252	0.000672721	0.00226053	0.00367128	0.00756048	0.00732493	0.0106127	0.0255591	0.0294475	0.0385564	0.029929	0.0315403
TGACAAATATTCAGTCA	0.000311721	0	0	0	0.00182815	0.00612053	0.00685558	0.0208605	0.0230165	0.0315534	0.0571043	0.0659898	0.0938776	0.159661	0.189645	0.238718	0.204272	0.236858
GAACGCTGTTAGAGCCA	0	0	0	0	0	0	0	0.000348797	0.00112676	0.000287522	0.000972763	0.00202371	0.00382371	0.0125668	0.0230401	0.0266998	0.0270117	0.0289004
TTAACGTGCTACACTAG	0	0	0	0	0	0	0.00099552	0.00169434	0.00266951	0.00450831	0.0100503	0.0107715	0.0147871	0.0292588	0.0403698	0.0621137	0.0571514	0.0676148
AAGCAGAATAAGGGCCC	0	0	0.000359971	0.000419639	0.000547046	0.00142248	0.00475737	0.00817261	0.0145003	0.0174863	0.00859753	0.0453552	0.0619973	0.103981	0.14281	0.157109	0.115236	0.14339
CATGTCAAACGAACGTG	0	0	0	0.00045208	0.00049554	0.000932401	0.00292826	0.00627063	0.00906593	0.0106721	0.0180952	0.0252052	0.0318957	0.0681606	0.0888208	0.103404	0.0894482	0.101926
TAAGGATACTTACGCAC	0.00172463	0.00168878	0.0394567	0.0994665	0.174748	0.233507	0.275583	0.33066	0.355878	0.387956	0.47194	0.485521	0.670257	0.78564	0.820425	0.82359	0.776735	0.751101
GACACATCGGTCTCCGA	0	0	0	0	0	0	0	0.000698812	0.000826674	0	0.00196657	0.00172612	0.00215771	0.00469631	0.0144714	0.0177159	0.0134907	0.0201819
TGAACGCTGGTAAGATG	0	0	0	0.00121507	0.00397812	0.0123626	0.0192661	0.0335868	0.0423706	0.0587909	0.0997494	0.124207	0.170577	0.298058	0.384707	0.434939	0.374414	0.394636
GTCCAGCACAACCCAAA	0	0	0	0	0	0.00149105	0.000996016	0.00196721	0.00385144	0.00560538	0.00574113	0.0129505	0.0189631	0.0481614	0.0687924	0.104854	0.0825632	0.090821
GATCCTCATTTTACGAA	0	0	0	0	0	0	0	0	0	0	0	0	0.000587774	0.0016218	0.00453221	0.0114796	0.00970588	0.0119731
ATTCCAAATTCATAGGA	0	0	0	0	0	0	0	0	0	0	0	0.000294638	0.000601564	0.00636943	0.0096823	0.0177721	0.0185453	0.0160224
GGATTTGCAGAATTTTG	0	0	0	0.000417711	0.000465333	0.00280112	0.00421546	0.00981945	0.0122939	0.0121422	0.0343425	0.0369718	0.0624364	0.130058	0.216616	0.248355	0.188223	0.212729
GGGCAGATGATACGAAC	0.000295508	0	0.00652473	0.0203674	0.0297619	0.0576058	0.0980036	0.140401	0.175895	0.188393	0.272254	0.318565	0.467032	0.662281	0.732902	0.764337	0.718255	0.721004
AGTTGTTGCCAAATGGG	0	0	0	0.000437828	0	0	0.00198807	0.000351865	0.00114515	0.00278465	0.00658895	0.00937406	0.0139745	0.0324841	0.0520414	0.0518564	0.0500424	0.0526316
AGCAACAATTCCGACAC	0	0	0	0	0	0	0	0.00101902	0.00215983	0.00277393	0.00588813	0.00697674	0.00977899	0.0272215	0.0428617	0.0549918	0.0554863	0.0683824
TGACATAAACCGACGTA	0	0	0	0	0	0	0.000491642	0	0.000285714	0	0.000483793	0	0.000401043	0.00259319	0.00268496	0.0037325	0.00174419	0.00306676
TGAGAATCTTAGTTACG	0	0	0.00299202	0.0155729	0.0174731	0.0307287	0.0472406	0.0822726	0.106705	0.125545	0.200891	0.234122	0.347692	0.537936	0.631045	0.695287	0.627214	0.593585
TAACTTAAGACAGTCAC	0	0.000266312	0.0024255	0.002035	0.00576646	0.0160846	0.0230105	0.0419355	0.0541963	0.0612895	0.114824	0.123239	0.173615	0.323944	0.403531	0.448704	0.41724	0.436534
TGTACACTCTAGATTTA	0	0	0.000382555	0.00171306	0.00289296	0.00872093	0.0150447	0.0268688	0.0361771	0.0388122	0.0842621	0.0836536	0.127694	0.220905	0.296374	0.329954	0.290152	0.306148
ATTCCGTATTAAGGGTG	0	0	0	0	0	0	0	0.000346021	0	0	0	0	0.000813339	0.00126783	0.00242204	0.00451322	0.00171086	0.00267575
TAACAAACAGATGATTT	0	0	0	0.00170213	0.00146915	0.00245459	0.00626506	0.00478316	0.0116743	0.015046	0.0418708	0.0420268	0.0566556	0.128213	0.183649	0.261396	0.228023	0.245511
GACATGACGAGTATGCC	0	0	0.000691085	0.00280561	0.00762195	0.00767018	0.0204181	0.0331815	0.0450799	0.0514604	0.101335	0.112982	0.167016	0.292855	0.36928	0.422501	0.377091	0.408994
CGGATGCGGCACTAATA	0	0	0	0.000800641	0.000560224	0.000933271	0.00570071	0.0094217	0.00813229	0.0144075	0.0228412	0.0359937	0.0468816	0.0774769	0.108628	0.117571	0.102855	0.103533
TCTCCTGGACATTATCC	0	0	0.000687521	0.0016116	0.00232666	0.00415704	0.0078125	0.0206314	0.0263508	0.0359349	0.0574822	0.0772714	0.106254	0.213398	0.301551	0.372166	0.313373	0.341577
CATGACTAAACCAATTT	0	0	0	0	0	0	0.000991572	0.00168691	0.0038943	0.00512821	0.00731596	0.01262	0.0186467	0.0637552	0.13913	0.163305	0.148512	0.170309
GAACGGTCCAATAAAGT	0	0	0.00107258	0.000823723	0.002	0.00473485	0.00786309	0.0127024	0.0190325	0.0236134	0.0401494	0.0518828	0.0745402	0.212283	0.307964	0.368023	0.345999	0.370989
CAAAACCCGCATATGGC	0	0	0	0	0	0	0	0.00104749	0.000285307	0.00149209	0.00241546	0.00238806	0.00661455	0.0134057	0.0211184	0.0352979	0.0254722	0.0334985
GAACTAAGCCGTAACCT	0	0	0	0	0.001544	0.00151515	0.00291829	0.00895522	0.0147139	0.0144804	0.0350099	0.0363046	0.0515672	0.118514	0.144785	0.175175	0.16236	0.18727
ATTGCCCGGTCTGGGGA	0	0	0	0	0	0	0	0	0	0	0	0	0	0	0.000284657	0.000302572	0	0
GCTCAAATCTCCTCGCC	0	0	0	0	0	0	0	0.000349284	0	0.00148898	0.000458295	0.00123916	0.00228643	0.00910931	0.0162655	0.0240715	0.0202429	0.0255561
CGAACATGAACGGCCCA	0	0	0.00140696	0.00357995	0.00841346	0.0169252	0.0353559	0.0542429	0.0728617	0.0934688	0.127901	0.173488	0.2308	0.362821	0.405167	0.471669	0.419199	0.439529
GATCGTGCACGATATAA	0	0	0	0	0	0	0	0.000346981	0.000855432	0.000286697	0.00102828	0.00179533	0.00287474	0.0064704	0.0192134	0.0271479	0.0233304	0.0236088
ATTGTACGATAGGTTTA	0	0	0	0	0	0	0.000512033	0.00035137	0.000292056	0	0.00546697	0.00325348	0.00377959	0.0121073	0.0236635	0.0365028	0.0336494	0.0348743
ACCGTAAAACAGCAGCA	0	0	0	0	0	0.000516262	0.000514139	0.000349528	0.000282486	0.000888099	0.00480769	0.00412736	0.00529412	0.016469	0.0284276	0.0393802	0.0377818	0.0460494
ACCGATAGGTCGTCTTA	0	0	0	0.00041876	0	0.00142586	0.00471032	0.00845737	0.00866406	0.0102945	0.0334448	0.0299472	0.050427	0.101601	0.16173	0.206235	0.194454	0.222905
TCTCCTTTTCCAAATGT	0	0	0	0	0	0	0.000962001	0.000961538	0.00198413	0.000840336	0.00280899	0.00518293	0.00805286	0.0182507	0.0375041	0.0570447	0.0426632	0.0613861
CGATAGACGACTATCGT	0.000332889	0	0	0.000443262	0.0014771	0.00154162	0.00337025	0.00456472	0.00799526	0.0102012	0.031348	0.0349897	0.0414348	0.0888965	0.134856	0.192691	0.155895	0.182325
CAGCCTAAGCCTATGAA	0	0	0	0.000424809	0.00101781	0.000493583	0.00146628	0.00295276	0.00283126	0.00458716	0.0158349	0.0163985	0.0261548	0.051017	0.063942	0.0784776	0.0765062	0.0904
CATATGTTGATGAAGCT	0	0.00025208	0.00397219	0.018146	0.0307487	0.0648789	0.0943311	0.138446	0.166856	0.199141	0.305608	0.314221	0.461411	0.659355	0.747658	0.761406	0.728138	0.710246
GATCTTAAATACCCAAT	0	0	0	0.000456204	0.000517063	0	0.00098912	0.0013289	0.00202195	0.00306577	0.00316456	0.0104229	0.0140788	0.0516234	0.0948075	0.123205	0.104219	0.109738
TGATTATCAGCATAGCG	0.000322477	0	0.000370508	0.00169205	0.00297177	0.00985222	0.0131579	0.0239344	0.0298799	0.0411038	0.0888478	0.0948772	0.131915	0.227503	0.301807	0.343638	0.30218	0.324104
ACACACTACGCTACGGG	0	0	0	0	0	0	0	0	0	0.000299133	0.000527983	0.000319591	0.000591833	0.00367893	0.00402878	0.00785261	0.00886787	0.00832948
AACTCACAATTTAACTC	0	0	0.000371195	0.00127011	0.00285307	0.00479616	0.0114943	0.0232172	0.0280851	0.0308432	0.0625579	0.0792561	0.104245	0.184108	0.242444	0.292201	0.270798	0.273614
AGCGCGCTCGTGAGAAT	0	0	0	0	0	0	0	0	0	0	0.000547345	0.00121359	0.000412116	0.00476342	0.00965892	0.0146389	0.0146757	0.019678
TAGATCTTCCCCAGACG	0	0	0	0	0	0	0.000514933	0	0	0	0	0	0.000197785	0.00034118	0.00154321	0.00486539	0.0033033	0.00510915
GAGATATGGATACATCA	0	0.00027027	0.00502874	0.0121605	0.0250241	0.0487132	0.0729792	0.1056	0.136494	0.165453	0.265203	0.30081	0.48319	0.71984	0.791009	0.785942	0.739444	0.717107
ATAGCGAGGCCTGCGAA	0.000296648	0.00123946	0.0419388	0.0933544	0.149302	0.230137	0.296117	0.336464	0.38269	0.421174	0.523949	0.527829	0.700655	0.807772	0.837875	0.82791	0.774046	0.749918
ATTCGCACTGACCGAAA	0	0	0.000380228	0	0	0.000995025	0	0.00255568	0.00169444	0.00269865	0.00751127	0.00825472	0.0169317	0.0371025	0.0552952	0.0855219	0.0666869	0.0736152
GAACTGAGGGACAAGGA	0	0.000257599	0.0133645	0.039564	0.0528151	0.118835	0.150623	0.217818	0.245351	0.278754	0.376322	0.394834	0.606003	0.761047	0.806943	0.817893	0.773479	0.744737
AAGATTCCCATCAGGAT	0	0.000285633	0	0	0.00197824	0.000493583	0.00198314	0.00591911	0.0074053	0.00994734	0.0271429	0.0303214	0.0409563	0.0846787	0.116957	0.147	0.135741	0.147243
ACTATCGGGCATTACAA	0	0	0.000357015	0.00208855	0.00335893	0.0126345	0.0203139	0.0363522	0.0441507	0.0556818	0.0936129	0.117218	0.15717	0.321748	0.41553	0.470439	0.42623	0.449155
TTAGGTTGGTTTACTAT	0	0	0.00714529	0.0264244	0.0381895	0.056338	0.0971831	0.148725	0.180492	0.22651	0.31532	0.362185	0.521719	0.71985	0.803135	0.79813	0.75009	0.750245
CTTAGAATTAGGACAGC	0	0	0.00073828	0.00253807	0.0074001	0.00864969	0.0177986	0.0366387	0.0394089	0.0608089	0.101597	0.110251	0.154921	0.262093	0.333545	0.368531	0.312057	0.326261
ACGTCGAAACTATGTGT	0	0	0.00614754	0.0140788	0.0315253	0.05579	0.115699	0.133891	0.175296	0.204371	0.290339	0.34181	0.49385	0.69895	0.765791	0.781147	0.723289	0.724008
CACACCAAGAATATCCA	0	0	0	0	0	0	0.000981354	0.00100536	0.00291545	0.00285388	0.00456158	0.00715564	0.00801644	0.0220115	0.0402706	0.0590418	0.0585458	0.0674559
GTTAGCGGATTACAACG	0	0	0.00140154	0.00451005	0.00659898	0.013973	0.0242626	0.0386252	0.0554047	0.0685046	0.121212	0.136591	0.207325	0.374473	0.503379	0.583659	0.539309	0.523629
AAGGAACATAGGCTTGT	0.000280505	0.000240442	0.0213037	0.0592622	0.0914972	0.131926	0.197897	0.254015	0.289619	0.292923	0.40603	0.425031	0.583373	0.731333	0.787191	0.790866	0.735192	0.727508
AGTCGTACAATGAAATG	0	0.000271076	0	0.00351185	0.00287908	0.00574438	0.0200669	0.0354232	0.0391993	0.0556177	0.089372	0.0970904	0.139125	0.262918	0.345951	0.424036	0.377094	0.370898
TGGGAAAGTTACCGTAT	0.00224152	0.00242307	0.0269919	0.0578481	0.0980485	0.166294	0.220522	0.279664	0.299027	0.325008	0.404917	0.450119	0.604796	0.75082	0.81521	0.811864	0.762992	0.752465
ACATACTTTACTCAATG	0	0	0.000373692	0.00128977	0.00149477	0.00194553	0.00609137	0.00682827	0.014917	0.0156687	0.0312642	0.0490463	0.0605749	0.131105	0.192954	0.237042	0.200687	0.236607
ACAACCACTTCACACAC	0	0	0	0.000449438	0	0.000503271	0.000976562	0.00034188	0.00274499	0.00375723	0.00849575	0.0108536	0.0186104	0.0314356	0.0542285	0.0760986	0.0541922	0.0613581
CCTTAAACCCCAGGTTC	0	0	0	0	0	0	0	0	0	0	0	0	0.000418848	0.00138265	0.00484183	0.00378918	0.00280724	0.00793269
TAAGAGCTGTCCTCGGT	0	0	0	0	0	0	0.000537924	0.000377929	0.000586682	0.0011744	0.000502008	0.000308071	0.00223441	0.00234584	0.00421053	0.00599937	0.00981808	0.0136792
GGCATAGCTCTAGGCTA	0	0	0	0	0	0	0	0	0	0	0	0.000310559	0.00148715	0.00308219	0.00488759	0.00620915	0.00905374	0.0057072
TTAACATCTGCCACGAT	0	0	0	0	0.000564334	0	0.000529381	0.00140548	0.00226436	0.00528324	0.0078329	0.011786	0.0165341	0.0394782	0.0602792	0.0785428	0.0632424	0.0895939
AGGATTAATGAATGTAG	0.000603136	0.000523013	0.0049663	0.0193495	0.0351782	0.0644172	0.0874693	0.147762	0.175634	0.200732	0.314396	0.345862	0.510391	0.721088	0.8	0.810934	0.755906	0.748148
ACACGACCTCAACTCTT	0	0	0	0.000824063	0	0.00474608	0.005145	0.0119562	0.0132171	0.0187135	0.0431548	0.0564226	0.0713407	0.130171	0.193025	0.237191	0.203819	0.237225
ACCCTCAAAAGTATGAC	0	0	0	0.000436681	0.000522466	0.00097561	0.00361384	0.00627477	0.00899594	0.0113603	0.0336871	0.034142	0.0410115	0.0785053	0.119303	0.177825	0.138467	0.150745
TATCACGGATGTAACGG	0	0	0	0.000451875	0.00111919	0.00357325	0.000967586	0.00786325	0.0107527	0.0114169	0.0270135	0.0390093	0.0491803	0.0920516	0.147938	0.156595	0.123221	0.149709
ATTCTTGCAATATCTTG	0	0	0	0	0	0.00051573	0	0	0.000608828	0.000597729	0.00189934	0.00250235	0.00248088	0.0156569	0.0210722	0.0330494	0.0305704	0.0299791
GCAATACTCAGCAACTG	0	0	0.000394945	0	0	0.000505561	0.00212879	0.00141293	0.0022818	0.00353357	0.00648703	0.0108527	0.0164721	0.0489287	0.0661392	0.0891614	0.0789651	0.077598
GCACGATTGGTAGGCTA	0	0	0	0	0.00219058	0.0025641	0.00258264	0.010281	0.0115012	0.0174672	0.0316289	0.03353	0.0467229	0.083501	0.114871	0.127834	0.115789	0.126078
TGCAGACAGTTAGAATC	0	0	0.0034638	0.00790826	0.016074	0.03156	0.042444	0.0759331	0.0807114	0.112754	0.179126	0.197085	0.296104	0.496063	0.576467	0.660391	0.600254	0.598114
ACATCCCTACTACGCTA	0	0	0	0	0	0	0	0	0.00029753	0	0	0	0	0.00101249	0.00216383	0.00165728	0.00334652	0.00255232
ACGGGTAGAGATGATTC	0.000290529	0.000264061	0.0138467	0.0375878	0.0596577	0.107096	0.149863	0.197523	0.225924	0.26065	0.381675	0.389819	0.540376	0.749267	0.80139	0.826116	0.72677	0.717448
GACAATACACATCAGGG	0	0	0	0	0.000544366	0	0	0	0	0	0	0	0.000418848	0.00136286	0.00062383	0.00359712	0.00266272	0.00336296
AACTGCCCACTAACGTT	0	0	0	0	0	0.00201918	0.00253678	0.00669486	0.00836217	0.00763359	0.0170854	0.0232485	0.0383134	0.0748974	0.111436	0.149348	0.137775	0.153389
ATAGGTGGAGGATCGGT	0	0.000270197	0.0120614	0.0277659	0.0453834	0.0745463	0.130543	0.169533	0.206317	0.221965	0.330657	0.380115	0.550023	0.773295	0.83625	0.811626	0.772088	0.733822
GCGATGGTGATTTGCTA	0	0	0.0030843	0.00646987	0.00771208	0.0225776	0.0465451	0.0702994	0.0853884	0.103776	0.180242	0.186139	0.270039	0.414601	0.47849	0.528665	0.486486	0.499848
GTACTATTAGGGGTGAT	0.0017321	0.00146056	0.0285714	0.0581717	0.0969932	0.157672	0.200277	0.283025	0.295107	0.321887	0.435367	0.459704	0.609921	0.775116	0.839773	0.823367	0.751639	0.741989
AATCGACCTATAAAAGT	0	0	0.00150886	0.0034662	0.0101523	0.0192488	0.0247573	0.0550398	0.0648588	0.0899721	0.131336	0.154223	0.220429	0.390294	0.504081	0.552228	0.504939	0.513149
CGAACACATACCTGTAA	0	0	0	0	0.000528262	0	0.000502008	0.00242131	0.00120882	0.00328162	0.00758725	0.00912964	0.0157819	0.0367722	0.0616546	0.0854552	0.0706468	0.0809378
TCAAATCTTCAGGAGAA	0	0	0	0	0	0	0	0	0	0	0	0	0	0	0	0.00033761	0	0
CATATGCTATCTATGTG	0	0	0	0	0.000979432	0	0.00148588	0.00166334	0.00433974	0.00604317	0.0118147	0.0136364	0.023934	0.0394442	0.0699107	0.08992	0.0629213	0.0756962
GCCGAGCAAGAACATCG	0.000307787	0	0.000372162	0.00158983	0.00316289	0.00513539	0.0103725	0.0161603	0.0156425	0.0330508	0.0638081	0.0625365	0.0765306	0.146515	0.212631	0.239494	0.198594	0.22396
TATACTCAGTTAGTATT	0.000673627	0	0.00161812	0.00180261	0.00465357	0.0120293	0.0226586	0.0342954	0.0459043	0.0515807	0.106498	0.118257	0.15608	0.293324	0.397752	0.474308	0.413116	0.444406
TTAGCATGCCAGGAGAA	0	0	0	0.00179211	0.00343053	0.00456853	0.013832	0.0179325	0.0339321	0.0447201	0.0721328	0.0795523	0.135977	0.207469	0.256489	0.291442	0.262954	0.272677
ACTTAAGCGTAGTCTCT	0	0	0.000367242	0.00628404	0.00519358	0.0126336	0.0283065	0.0396341	0.0545455	0.0712837	0.114656	0.121853	0.187389	0.324246	0.434297	0.481627	0.450677	0.47537
ATACCTCCCGAACCGTT	0	0	0	0.000429923	0.000559597	0.00144928	0.0046608	0.00853242	0.00656393	0.0144245	0.0247678	0.0293943	0.0491735	0.0995778	0.151249	0.198362	0.150436	0.176266
GAACAAGGGGGATGTCG	0.335643	0.333993	0.498639	0.578205	0.614379	0.645351	0.665123	0.692588	0.701516	0.718696	0.788847	0.793865	0.871712	0.916667	0.919885	0.904868	0.890603	0.906179
CACATCCACAAACTGAT	0	0	0.000372439	0.000858369	0	0.00197531	0.00298507	0.00694674	0.0141844	0.0164259	0.0270531	0.0373719	0.0575289	0.121829	0.19489	0.219504	0.194189	0.215252
AAGTCACAGAGCTATAC	0	0	0	0	0.000547645	0	0	0.000694927	0.00118168	0.00087822	0.00240385	0.00186625	0.00210773	0.010045	0.0181113	0.0190763	0.0217591	0.0311428
CGAAGAAATGAGACCAG	0	0	0	0	0.000536769	0.00204082	0.00421053	0.0027894	0.00551044	0.00439883	0.01849	0.0209637	0.0286692	0.067274	0.0997963	0.132486	0.108673	0.140122
TGGATGATACGCACAAG	0	0	0.00214516	0.00796646	0.0133202	0.0361098	0.0548982	0.0831629	0.117265	0.127686	0.219198	0.239377	0.351453	0.540578	0.620108	0.675018	0.627594	0.616598
TTGTTAGTAATAGGGCT	0	0	0.000771605	0.00178253	0.00464876	0.0101794	0.0164093	0.0273684	0.0320047	0.0420507	0.0690345	0.0723121	0.109793	0.202139	0.276748	0.307453	0.240251	0.273169
ACCTCCACACTCCAAAG	0	0	0	0	0	0.000980873	0.000512821	0.00137504	0.00136986	0.00144092	0.00396629	0.00660462	0.0105331	0.0285171	0.0388144	0.0533537	0.0498029	0.0583601
TGTTCGCACGCATGAGG	0	0	0	0	0.00053135	0.000529101	0.00258398	0.00224972	0.00384274	0.00574163	0.014395	0.01481	0.0212094	0.0404186	0.0501456	0.0654304	0.0545994	0.0578709
TCTAAGTGGCGCAAACA	0	0	0	0.0027688	0.00388242	0.00449102	0.0124675	0.0207877	0.0354774	0.0377907	0.0855696	0.0834356	0.122916	0.202614	0.290127	0.341798	0.297249	0.3125
ACGTTGCCAAATGTAGG	0	0	0	0	0.000573066	0	0.00149328	0.00473416	0.00340347	0.00686213	0.0155246	0.0152188	0.023532	0.0440513	0.0637616	0.0934483	0.0679923	0.0825617
CCACCGGATCCGCACAC	0	0	0	0.000436491	0	0	0.000520291	0.000678656	0.00114123	0.00209018	0.00362694	0.00492005	0.0128049	0.0206871	0.0393542	0.049003	0.0496032	0.0489328
CTAAATACTGTGAGCAG	0	0	0	0	0	0.00152827	0.00319659	0.00769513	0.00943683	0.0118866	0.0257853	0.0286344	0.0439895	0.0900277	0.128803	0.152358	0.133442	0.146002
ACTATACCCAATCATCA	0	0	0	0	0	0	0.00102041	0.000350877	0.000620925	0.00152672	0.00198216	0.0034965	0.00573614	0.0174121	0.0254674	0.0434934	0.032419	0.0420404
CGCCGCAATTATACTAA	0	0	0	0	0	0	0	0.000334225	0.000314465	0	0.00159151	0.00282575	0.00330834	0.00968436	0.0140751	0.0218115	0.0228326	0.0266487
CGCTAACAGCACACAGA	0	0	0	0	0	0.000533049	0	0.000711491	0	0.000309215	0.000519751	0.00152532	0.00271569	0.00635664	0.0132409	0.018663	0.0210031	0.0238337
ATAAGTCCATCCATTAC	0	0	0	0	0	0.00205023	0.00293686	0.00536373	0.00596659	0.0100121	0.0175268	0.0233791	0.0320307	0.061437	0.0934973	0.10105	0.0948482	0.105914
TATCGCTTTCGATTTTT	0	0	0	0	0	0.00204186	0.00517063	0.00531738	0.00859159	0.0130797	0.0330538	0.0342217	0.0443831	0.099359	0.150199	0.173098	0.144383	0.176741
CAACACCCGGGGGAAAT	0.00142939	0.000756048	0.0468695	0.0889155	0.115594	0.199119	0.264878	0.321429	0.361212	0.369059	0.452677	0.476497	0.663132	0.795446	0.832925	0.820912	0.776506	0.74142
CTCACCAGATGACAATA	0	0	0	0.000465333	0.000516796	0.00199203	0.00200501	0.00583992	0.00698876	0.00708592	0.0226571	0.0216529	0.0300231	0.0721972	0.0965782	0.121083	0.103111	0.128648
GTGAACCCCCACTGAGA	0	0	0	0	0	0.000507357	0	0	0.00314645	0.00182815	0.00564175	0.00881727	0.0151578	0.0362622	0.0610611	0.0676007	0.0766074	0.0732476
GTTGCATGAAACCATAT	0	0	0.000369004	0	0.00795624	0.0132094	0.018208	0.0321847	0.0376266	0.0528535	0.0927318	0.104791	0.164859	0.333104	0.453274	0.498159	0.421429	0.446996
TCGAGCACCAATCAAGG	0	0	0	0	0.000558036	0	0.00259336	0.00141343	0.00175695	0.00465983	0.00827301	0.0182109	0.0198042	0.0481883	0.0610964	0.0784314	0.0584949	0.0728411
CATTGGTTAGAGATGTG	0	0	0.00113636	0.000870322	0.00708144	0.00813397	0.0181729	0.0239601	0.0444118	0.0531883	0.0964392	0.116069	0.162472	0.29243	0.36749	0.418041	0.368764	0.401199
GAACTACTTAAAGAGAG	0	0	0	0	0	0.00052356	0	0.000696864	0.00179641	0.00446694	0.00632296	0.00977995	0.0202605	0.077293	0.138527	0.167005	0.143547	0.165124
TTTGTACTTCAACCATA	0	0	0	0	0	0	0	0	0	0	0	0	0	0	0	0	0	0
GTATATGATCAGGCACC	0	0	0	0	0	0	0.000528262	0.000377644	0.000860585	0.00157282	0.00252143	0.00467435	0.00458047	0.0213535	0.0457582	0.0626041	0.0564593	0.0621693
TGAACTCTTCTCGCTCG	0	0	0	0	0	0	0	0	0	0	0	0	0	0	0	0	0	0.000743126
AAACAGGGAACGACCTG	0.000332447	0	0.00255102	0.00907912	0.021727	0.0388301	0.0618506	0.0931677	0.123029	0.145318	0.245109	0.255777	0.388387	0.573034	0.639044	0.673635	0.608957	0.60608
TTGCTAAATCGAAGTTT	0	0	0	0.00222618	0.00304723	0.00638193	0.0115718	0.0295533	0.0329964	0.0408814	0.083652	0.0872129	0.120723	0.211859	0.287	0.336096	0.29414	0.305007
CCACATAACCAACGAAT	0	0	0.000370096	0.00260983	0.00206612	0.00298359	0.0070922	0.0193286	0.0231332	0.0234375	0.057561	0.0632274	0.0938098	0.178247	0.262936	0.315426	0.274623	0.298727
AGCTAAATAGACCTCAA	0	0	0	0.000902527	0	0.00292683	0.0034965	0.00759144	0.0105109	0.0125149	0.0341441	0.0427662	0.0550656	0.121758	0.176066	0.21006	0.180731	0.199751
TGGATCATATCGAGGAG	0	0	0	0.00313901	0.00584174	0.00458248	0.0173824	0.0271222	0.0451216	0.0539033	0.109407	0.126492	0.170384	0.293091	0.34368	0.375341	0.33153	0.335736
CGACCTGACACTATGAT	0	0	0	0.00131234	0.00318302	0.00632296	0.0192016	0.0238346	0.0297759	0.0372434	0.0736789	0.0828346	0.118906	0.226862	0.301506	0.366826	0.334979	0.338901
CCTTTGAAAACAGTAAC	0	0	0	0	0	0	0	0.000337268	0.000589971	0.00146242	0.00299401	0.00279243	0.00624865	0.00911411	0.0200987	0.0263533	0.0222997	0.0221027
CGAACTTACAATCAGAT	0	0	0	0	0	0	0	0.000709975	0.000905524	0.00117165	0.0029513	0.00612933	0.00861326	0.0284394	0.0459512	0.0547945	0.0542285	0.0662752
TTGATTCATATGTTATT	0	0	0	0	0	0	0	0.000349284	0.000288101	0.000281136	0.00139405	0.00185471	0.00394191	0.0226619	0.0501475	0.0586582	0.0575862	0.0786552
AAAGTCCGGTCATGGGA	0	0	0	0	0	0	0	0.00233191	0.00149254	0.0053009	0.0169205	0.0125549	0.0196327	0.0388251	0.0486891	0.0672691	0.0493047	0.0643809
TGATGTGTCGTACGACA	0	0.000285551	0.000394633	0.00500911	0.00466805	0.0183393	0.02711	0.0509276	0.0637461	0.0887592	0.142356	0.149089	0.206267	0.290656	0.35557	0.41276	0.370478	0.390156
CTAATTGTAGACAGACA	0	0	0	0.000924214	0.00103842	0.00303644	0.00645802	0.0128517	0.0126126	0.0198872	0.0481814	0.044329	0.0648291	0.146271	0.210231	0.247147	0.226111	0.246563
TACACGACAACCCAATC	0	0	0	0	0.00057971	0.0015715	0.00315956	0.00215363	0.00474918	0.00718525	0.0169029	0.0163934	0.0285958	0.0696721	0.109459	0.145985	0.1265	0.145356
AGCCCAAAATAGTATGT	0	0	0	0.000463822	0.00263435	0.00258665	0.0070458	0.0113676	0.0161058	0.0212164	0.0334686	0.0473166	0.0717801	0.149587	0.221333	0.267257	0.235	0.26352
GATGGGATACGAGGGAG	0	0	0.00341168	0.0199557	0.0292842	0.0610687	0.0981262	0.13305	0.173824	0.213363	0.328067	0.346813	0.546792	0.729188	0.796055	0.810564	0.759121	0.741261
AGCACATGACGCCTGAA	0.000920528	0.00107788	0.00876232	0.0253058	0.0363248	0.0632603	0.0909966	0.132258	0.158852	0.184575	0.245375	0.270558	0.431473	0.622969	0.727493	0.763491	0.718876	0.680537
ACCCACACCAACAAACT	0	0	0.00270793	0.00397527	0.00751476	0.0109945	0.0229765	0.0352777	0.0364813	0.0463556	0.0633609	0.0759987	0.0913043	0.178052	0.240413	0.250176	0.23799	0.263078
GAAACATGCCTTTCTGT	0	0.000282725	0.000370508	0	0.00149925	0.00149925	0.00477555	0.010211	0.0119474	0.0163456	0.0406746	0.0461633	0.0701293	0.154483	0.234028	0.265681	0.223218	0.242225
ACACCAAGACACACGAG	0	0	0	0	0.000584454	0.00213675	0.00625326	0.00834543	0.0122664	0.0175817	0.0291419	0.042648	0.0549784	0.120684	0.173221	0.219366	0.189698	0.217201
TCCCGTAAATACTGGAT	0	0	0	0	0.000515198	0.00265252	0.00421941	0.00649351	0.00833333	0.0123023	0.0291709	0.0313291	0.0429812	0.0920415	0.148644	0.175779	0.138332	0.166824
AACCCAGGTGGGCCTAT	0	0	0.00513761	0.012987	0.0183066	0.0320641	0.057712	0.0779865	0.112222	0.142945	0.232939	0.253266	0.393503	0.646536	0.730446	0.751256	0.711102	0.693721
AGTACCCGGCAATTTGC	0	0	0	0.000919963	0.00118906	0.00215983	0.00335008	0.00856611	0.0126844	0.0101258	0.0266742	0.0316395	0.0541667	0.0979139	0.137305	0.174684	0.151012	0.16222
AACCTTGGTTGTGCATG	0	0	0	0.000931966	0.00231348	0.000529101	0.0022309	0.00480059	0.00512357	0.00918594	0.0202597	0.0264274	0.041013	0.0775978	0.146441	0.179002	0.14816	0.157953
GCACCTAACACCAATTG	0	0	0	0.000467071	0	0.000525762	0.00105708	0.0018005	0.000926784	0.000915471	0.00109349	0.00192678	0.00724638	0.0150538	0.0324343	0.0362731	0.0253405	0.0320994
TTACATGTTGTAGTTAA	0	0	0	0	0	0	0	0.000364166	0.0011951	0.00145349	0.00546992	0.00635122	0.00977891	0.0203866	0.0287129	0.0424929	0.0357971	0.0430169
TACAAAACACCGTGCGC	0	0	0	0.0004914	0	0.00160171	0.00220386	0.00421133	0.00662061	0.00813262	0.0136537	0.0193387	0.029909	0.0574394	0.0727214	0.0965147	0.0871727	0.0884861
CCAACCTAAAAACGGGC	0	0	0	0	0	0	0	0	0	0.00029976	0.00114482	0.00127267	0.00237274	0.0067712	0.010306	0.0139884	0.0115348	0.0194722
AATCTTGTAGTCAGAGG	0	0	0	0.000463392	0	0	0.00159915	0.0014782	0.00122587	0.00399018	0.0101574	0.0127911	0.0196249	0.0467023	0.0670103	0.0917711	0.0736358	0.0864094
CAATTCCGAATACCCAT	0	0	0.000735294	0.000430293	0.00304105	0.0035461	0.00669216	0.0141721	0.0171954	0.0249851	0.0461997	0.0588411	0.0865232	0.163031	0.261027	0.321509	0.277801	0.306095
TTTGCTATCGAAGAGAC	0.000678196	0	0	0.000906618	0.000551876	0.00153374	0.00217984	0.00751611	0.0101402	0.0167966	0.0282971	0.0370722	0.0528131	0.11021	0.179179	0.193723	0.184862	0.204532
GAAGGCATTTCCTGTAG	0	0	0.000384172	0.000461255	0.00202737	0.00308801	0.00614754	0.0131813	0.0186446	0.0233038	0.0426376	0.0472995	0.0780188	0.172817	0.263063	0.310698	0.316139	0.314668
CGAATATTGTCATTCAA	0	0	0	0	0	0	0.00103734	0.00212615	0.000931966	0.00120446	0.00287632	0.00686642	0.013811	0.0341246	0.0597015	0.0892054	0.0715789	0.0877976
TCGATCAACAATCGCCA	0	0	0	0.000467946	0	0	0	0	0	0	0.00152439	0.000329164	0.00044603	0.00398984	0.00542557	0.00819672	0.00773515	0.0173248
GAGGGACGAATAGCAAG	0	0	0.00669892	0.0217938	0.034914	0.0555556	0.0637636	0.112824	0.14256	0.153475	0.254965	0.296587	0.383086	0.615807	0.701262	0.733095	0.674723	0.679281
AAGATCACACACCCCTC	0	0	0	0	0.000610128	0	0.00214018	0.00394124	0.00622348	0.00892857	0.027759	0.0221322	0.0287162	0.0496169	0.079115	0.0977076	0.0877708	0.092619
ATTTCATCATAAGGGTG	0	0	0.000405022	0	0	0	0	0	0	0	0	0	0	0	0.000338524	0	0	0.00108607
ACACCGGATAATGTTTA	0	0	0	0	0.000547645	0.000525762	0.00161638	0.00469145	0.00738234	0.0130739	0.0243655	0.0254323	0.0404331	0.0831243	0.123806	0.148649	0.105299	0.130176
GAGTTTCAGGTAACAGA	0	0	0.00116324	0.00272975	0.00345508	0.011399	0.0223436	0.034188	0.0435703	0.0566963	0.0925436	0.0973338	0.139438	0.214412	0.263862	0.306924	0.259658	0.263955
ATGAACGCCATATCATC	0	0	0.00341038	0.0133506	0.0252577	0.0447036	0.0751029	0.114347	0.134822	0.163971	0.264312	0.28392	0.401375	0.565553	0.619342	0.646834	0.63012	0.603121
GTGCCACCATTATGTAA	0	0	0	0	0	0	0	0	0	0	0	0.000316356	0.00113947	0.00283487	0.00816727	0.0101351	0.00967118	0.0127406
GTAAGCTGCGCATAGTA	0	0	0	0	0	0	0	0	0	0	0	0	0	0	0.00105263	0.000713521	0	0.000480077
GATCAAATATCGCGCCC	0	0	0	0	0	0	0	0	0.000282725	0	0.000564653	0.00156593	0.00234092	0.0112649	0.0169557	0.0273424	0.028633	0.0322008
CCAGCACATAGTGGATG	0	0	0	0	0	0.000535906	0	0.000368868	0.000310655	0.000986193	0.00107296	0.00233023	0.00331126	0.00966011	0.0173089	0.0246749	0.0211958	0.0279286
GAGATACCACAGAACCC	0	0	0.000382555	0.001373	0.00170164	0.00300601	0.00669269	0.0128064	0.0173939	0.020979	0.0545135	0.0522771	0.0904523	0.221164	0.323428	0.376977	0.325851	0.346299
ATGATCACGGCGGCAAC	0	0	0	0.000888099	0.00070028	0.0041301	0.00812128	0.0131243	0.0230083	0.0351459	0.0563636	0.0566763	0.074541	0.108294	0.155172	0.153999	0.127408	0.142033
ACAATGATCTCGGCCAA	0	0	0	0	0	0.000533333	0	0.000384172	0.000912131	0.00387472	0.00452261	0.00387847	0.00730088	0.0198968	0.025124	0.0302083	0.0289179	0.0313797
GAGTATGGGAACCACCA	0.00033456	0	0.00152091	0.00892857	0.0129724	0.0279756	0.0535255	0.0803666	0.108502	0.119018	0.199889	0.22325	0.348302	0.613386	0.756677	0.778589	0.714004	0.702081
CGATGTTGACTTACAGA	0	0	0.0126491	0.0481575	0.0749872	0.125929	0.198381	0.255109	0.278434	0.295573	0.409534	0.427301	0.59349	0.761423	0.808322	0.818477	0.758303	0.742657
AACAACCAGCACACCCA	0	0	0	0	0	0	0	0	0.000608828	0	0	0.000962773	0.00149509	0.00105634	0.00395387	0.00349162	0.00714518	0.00364868
AATCTTGTATAGGCAAG	0	0	0	0.000935454	0.00101833	0.000530786	0	0.00257732	0.00562149	0.0069797	0.0135501	0.0223229	0.0249603	0.0521799	0.0982233	0.122954	0.0966787	0.115635
AGATGTCCGAGTGAGAG	0	0	0.0018997	0.00265722	0.00966921	0.0129741	0.022869	0.0468056	0.0574413	0.0714938	0.141919	0.149648	0.210147	0.352339	0.457526	0.526395	0.502076	0.519682
GGCTAATTAGTAGACGA	0	0	0.000406174	0	0.0011409	0.00112931	0.00113572	0.00259163	0.00188976	0.0028699	0.00506329	0.00690304	0.0132979	0.0167521	0.0273464	0.0328212	0.0302163	0.0367347
TTTTTACGCAAGGAACT	0	0	0.00117187	0.00371058	0.00597501	0.00696677	0.0160321	0.0268049	0.0294377	0.0440075	0.0885886	0.0802822	0.141349	0.242222	0.292576	0.300215	0.262676	0.286067
AAGCCAGACTGACAGGT	0	0	0	0	0	0	0	0.000747664	0.00030656	0.000654022	0.000554017	0.00285896	0.00294317	0.00829128	0.0111695	0.0154766	0.0134647	0.0154047
ATACAGGAACGAAACGC	0.0119743	0.0168776	0.0923455	0.153092	0.202646	0.281732	0.330179	0.381546	0.425851	0.446345	0.549622	0.559593	0.710538	0.810943	0.835803	0.827055	0.780036	0.766655
GTTCACGTGACAACAAA	0	0	0	0	0.00273823	0.00381264	0.00487277	0.0101657	0.00967239	0.0149634	0.0335165	0.0351995	0.0484211	0.0890948	0.117723	0.145738	0.125672	0.136892
GCCAATCATACCCCATA	0	0	0	0	0	0	0	0.000697837	0.00126024	0	0.00168256	0.00251177	0.00702525	0.016766	0.0303347	0.0439476	0.0384887	0.0480542
TAACACCAAACGATCAT	0	0	0.000404858	0.00093633	0.00110072	0.00426439	0.00588865	0.00784314	0.0166869	0.0221266	0.0348539	0.0459696	0.065508	0.150285	0.187186	0.256066	0.214812	0.235616
AGCTAGCTGATATACGT	0	0	0	0.00181159	0.00269833	0.00440044	0.00839454	0.0151739	0.0205128	0.0299938	0.0552972	0.0627615	0.0845416	0.16655	0.205559	0.269258	0.224728	0.24773
GCCGCCCAAAAACGTTC	0	0	0	0	0	0	0.000556174	0.00191131	0.000907167	0.00157679	0.00438871	0.00425114	0.00915432	0.0216556	0.0306223	0.0424949	0.0359456	0.0421333
TAATCTTATTACGGTGC	0	0	0	0	0	0	0	0.000383583	0.000304785	0.00031407	0	0.0023569	0.0037412	0.0081043	0.0135987	0.017418	0.0141509	0.0174274
GCCCTGATACAAATAGT	0	0	0.0024	0.00479386	0.00659703	0.0139463	0.0217842	0.0337466	0.041979	0.0533951	0.0821987	0.0927931	0.13455	0.245563	0.304979	0.347951	0.312986	0.356828
TGGAGTGCGTAAAGGTG	0	0	0	0.00461681	0.0039019	0.0110178	0.0191011	0.0340569	0.0378521	0.0443675	0.0932304	0.0863454	0.12948	0.218278	0.277074	0.323329	0.270509	0.28678
ACAGTTTCGTAAATGAG	0	0	0.000392927	0.00092081	0.00213106	0.00410678	0.0127186	0.015084	0.0225282	0.0262997	0.0631841	0.0620828	0.0930798	0.180556	0.259785	0.293247	0.245421	0.2657
CCACGAAATCCAAACGG	0	0	0	0	0	0	0	0	0.000310655	0.000644538	0.00272926	0.0026264	0.00395691	0.00652647	0.0142708	0.0179708	0.0164582	0.0210554
TGTCCATCCACTATTGG	0	0	0	0	0	0	0	0	0	0.000325733	0.00111297	0.000685166	0.00184332	0.00348297	0.00334001	0.00643317	0.00613893	0.00714097
TAAGAACTAGCAGGAGA	0	0	0	0	0	0.000552181	0	0.000777605	0.00316556	0.00225443	0.00921909	0.00555374	0.0122331	0.0217984	0.041	0.0455172	0.0438338	0.0445946
GAAGCCCCCCCCAGCAG	0	0	0.000410678	0.000452284	0	0.00162514	0.00239378	0.00420463	0.00450704	0.0109957	0.0353669	0.029595	0.0339598	0.043573	0.0555935	0.0595283	0.0441767	0.0497555
CAAGAAATCGATTTTCT	0	0	0.00153669	0.00364133	0.00496771	0.0123967	0.014021	0.0295798	0.0330804	0.0522936	0.0977262	0.0998703	0.152461	0.255271	0.356967	0.396578	0.357201	0.377038
AAAATCACCCGTTGGAT	0	0	0	0.00142045	0.000568828	0.0033389	0.00323102	0.00788881	0.0103093	0.0118818	0.0335958	0.0368648	0.0473766	0.100908	0.146214	0.173285	0.156652	0.160909
ATACAGCCGGATAGAAA	0	0	0	0.000485437	0.00117647	0.00106101	0.000545256	0.00367107	0.00643185	0.00814536	0.0194553	0.0204669	0.0286423	0.0612173	0.0996195	0.113537	0.0974502	0.112726
ACCAAGCATATAGGCCG	0	0	0	0.000486618	0.000599161	0.00106895	0.00328407	0.00860135	0.0147912	0.0157456	0.0375276	0.0455721	0.0619791	0.12432	0.172033	0.219393	0.196141	0.212873
CCACGCCACTGGCACTA	0	0	0	0	0	0	0	0	0	0	0	0	0	0.00189036	0.000654236	0.00106648	0.00096463	0.00256213
TGTATGTCTTCACAAAT	0	0	0	0	0	0	0	0	0	0.000300752	0.000530504	0.00159642	0.000220119	0.00497159	0.0159225	0.0146681	0.0220339	0.0283413
CGACTAAAAGTTTGGCA	0	0	0	0	0	0	0.00107643	0.00327869	0.00187091	0.00318471	0.00754717	0.0144555	0.0172223	0.0334697	0.05674	0.0582857	0.0455172	0.0573457
TAACCGATTGAGCATTT	0	0.000290023	0.00116913	0.00220751	0.00299103	0.0131707	0.019432	0.0273927	0.0399246	0.052799	0.0962594	0.102835	0.143094	0.260703	0.334758	0.411424	0.353683	0.389884
AGAGACCAGAGTGAGTT	0	0	0.000793651	0.00540054	0.00630252	0.017982	0.0201699	0.033406	0.0321309	0.0430073	0.063484	0.0813035	0.0949029	0.175188	0.186377	0.212823	0.165172	0.153869
TAGCCTCGCGAACGAAA	0	0	0	0.000468165	0	0	0	0.000398724	0.000635122	0.000655523	0.00111297	0.00339098	0.00502054	0.0105382	0.0204947	0.0259928	0.0251188	0.0269058
GGTAGGGAAAACCGGAA	0	0	0.000829531	0.00188235	0.00555247	0.00767544	0.0171858	0.0233747	0.0327819	0.037604	0.0704304	0.0897946	0.124884	0.238253	0.270959	0.298384	0.237363	0.239718
TTGCTCAGTTAATGGAA	0	0	0	0	0.0016225	0.00262605	0.00591398	0.00744602	0.011097	0.0121433	0.0325607	0.0268657	0.0388241	0.0999632	0.134288	0.146939	0.124155	0.122229
ACTACACATCTGAAAGT	0	0	0	0.000467508	0.000534188	0.00221239	0.00222593	0.00670891	0.0113184	0.0125156	0.0278865	0.0294216	0.0408621	0.0911128	0.128151	0.163401	0.151894	0.162237
AAGCCAACTGCATATTT	0	0	0	0.000909504	0	0.00148441	0.00053135	0.00391877	0.00425791	0.00457218	0.0129668	0.0188067	0.0235988	0.0458716	0.0635653	0.0856924	0.0795654	0.100799
CTTCCATGCTAGCTGGT	0	0	0	0	0	0.00052687	0.000539665	0.000766577	0.00282309	0.00298607	0.00984936	0.011236	0.0157805	0.0257381	0.0350636	0.0457585	0.0417071	0.0530719
ATGTCCAATCAGGAATG	0	0	0.000784314	0.00401606	0.00431965	0.00810537	0.0140704	0.0284275	0.0343334	0.04864	0.0940032	0.0957803	0.126636	0.198857	0.215861	0.248512	0.217881	0.23707
TAGTTCAAGTAAGAGGT	0	0	0	0.000991572	0	0.000563698	0.00167785	0.000388199	0.00156937	0.00257235	0.0053135	0.00795492	0.0174624	0.0378078	0.0696735	0.109078	0.0825777	0.100335
AAATGCCAGCATAGTCG	0	0	0	0.000468604	0	0	0	0.000770713	0.00125984	0.000959693	0.00269978	0.00426929	0.00352035	0.00769579	0.016442	0.0203874	0.0176991	0.0245632
AACAAGGCTGGTTCTGC	0	0	0.00250417	0.00581677	0.00538922	0.0180624	0.0228261	0.0359073	0.0587209	0.0688418	0.124179	0.140409	0.184386	0.337591	0.402985	0.447606	0.395764	0.429968
CCAATTAATTTGAGGCG	0	0	0	0	0	0	0.00113058	0.00260902	0.00254453	0.00347332	0.011236	0.0102887	0.0230906	0.0444361	0.0699088	0.0893694	0.0698436	0.0764674
GGCGTCAAACCTACAAT	0	0	0	0.000461042	0.00174622	0.00365535	0.00598802	0.00807339	0.0141481	0.012108	0.0259947	0.0380435	0.0594931	0.132526	0.218182	0.260985	0.220187	0.234928
TGTAAACTTTACATGGG	0	0	0	0.000488043	0	0.000581058	0.000540541	0.000761615	0.0016072	0.00366789	0.00429876	0.0122112	0.0120811	0.0369198	0.05666	0.0640756	0.0524418	0.0581938
ACCTAGGTTTACGCGTA	0	0	0	0	0	0	0	0	0	0	0.00105208	0.000330469	0.00200803	0.0021747	0.00413223	0.010101	0.012508	0.0151515
AATTTGCACCAAAGAAC	0	0	0	0	0.00117855	0	0.00228702	0.000377644	0.00410354	0.00345586	0.0101333	0.0107004	0.017721	0.0287226	0.0427263	0.0528469	0.0430071	0.0576031
AGCTTCACACACTCAGA	0	0	0	0	0	0	0	0	0.000624025	0.00129702	0.00218699	0.00196078	0.00431622	0.0109682	0.0164739	0.0372578	0.0324138	0.0405587
ACAGAAATCGGTATGCT	0	0	0	0.000485909	0.000539957	0.00213447	0.0026738	0.0102264	0.0169824	0.021014	0.0294272	0.0439338	0.0632013	0.135046	0.191533	0.239122	0.177206	0.191546
AGTATTAGCTACACGCA	0	0	0	0.000486145	0.000574053	0.00164654	0.00171135	0.00273437	0.00610932	0.00673725	0.0132316	0.0179905	0.0262917	0.0654001	0.0935002	0.127305	0.0981781	0.127578
CAATTAAGATCCAAAAA	0.000369276	0	0	0.000974184	0.00107181	0.00208225	0.00311042	0.00468975	0.0100747	0.0157729	0.0338733	0.0286388	0.0437813	0.102632	0.15	0.169197	0.140917	0.171558
ACAAAGAGTGCACGAAG	0	0	0.0011446	0.00517647	0.0165375	0.0235897	0.0391327	0.0471281	0.0749777	0.0943337	0.157292	0.174668	0.260487	0.461948	0.56787	0.645448	0.581624	0.583304
AGCATGTGAACGAATGT	0	0.000289017	0.00450113	0.00991438	0.0206746	0.0441252	0.0662526	0.111888	0.12666	0.15357	0.224269	0.253996	0.403101	0.611131	0.695864	0.759321	0.695303	0.685714
TTTGCTGTGGGTAGTAA	0	0	0.000412201	0	0.00112803	0.00264131	0.00723514	0.00578871	0.0112468	0.0117089	0.0321489	0.0369139	0.0429678	0.110044	0.166942	0.214444	0.173827	0.202428
CATCTTTAAGAAACAGC	0	0	0	0.000462535	0.000532765	0.00713502	0.00853333	0.0155421	0.0187993	0.0178125	0.0485339	0.0563934	0.0753839	0.165025	0.252572	0.286773	0.262411	0.270861
TTACTGGAAGCCAATAT	0.00191083	0.00135318	0.0181887	0.0451858	0.0831612	0.123301	0.172895	0.238879	0.25063	0.292116	0.379861	0.414755	0.585808	0.7499	0.817266	0.816794	0.740474	0.744871
TAGAGTGACCTAATGAC	0	0	0.00312989	0.00586643	0.0175055	0.0327031	0.0530973	0.0681738	0.0939276	0.107474	0.183799	0.19236	0.301641	0.557692	0.675887	0.72476	0.686904	0.659165
AGCTATCCAGTCTTAAA	0	0	0	0.000499251	0	0	0	0.000755287	0.000927644	0.00156348	0.00298359	0.00793913	0.00972591	0.0271936	0.0335619	0.0656546	0.0478018	0.0542683
CAATTCGTAATCCTTAA	0	0	0	0	0	0	0.000539665	0.00116054	0.00192988	0.00306091	0.00464157	0.00549628	0.0129234	0.0310606	0.0445883	0.0595145	0.0476024	0.062069
GTTGAAAACGTCTACAA	0	0	0	0	0.000588235	0.00157895	0.00267666	0.0032235	0.00772698	0.00956023	0.0156757	0.0263072	0.0415715	0.107811	0.163624	0.197115	0.167331	0.196047
AACTAAGCACAATTCCT	0	0	0.00039093	0.00363802	0.00677436	0.0102354	0.0205308	0.0420049	0.046582	0.060256	0.103216	0.108688	0.17034	0.311828	0.407895	0.466081	0.432805	0.450602
CCTACTATCGAACCCCG	0	0	0.000401445	0	0	0	0.00166021	0.00306513	0.00701647	0.00777605	0.0204439	0.0233085	0.0299815	0.0656566	0.108019	0.142375	0.115786	0.131037
GACTAACTGCCGACAAA	0	0	0	0	0.000615764	0	0	0.00117878	0.00318573	0.002218	0.00353774	0.00471063	0.00754286	0.0298063	0.0546763	0.0767015	0.0688705	0.0678311
GAATGGATCTGCAGCAG	0	0	0.000406504	0.00519113	0.00776119	0.0157694	0.0299145	0.0463626	0.0628894	0.0798467	0.128205	0.150271	0.214804	0.341991	0.415665	0.473583	0.397014	0.428427
GCAGTAGAGAGGGATTA	0	0.000558659	0.010602	0.0247459	0.044955	0.0784913	0.123438	0.179228	0.205978	0.235179	0.335938	0.368402	0.531167	0.685839	0.794469	0.808708	0.760131	0.733773
TTCACAACTGACCCGGA	0	0	0	0	0	0	0	0	0	0	0	0	0	0	0	0	0	0
TGAAATCGATCAGGATT	0	0	0.000798722	0.00358905	0.00982533	0.0134645	0.025974	0.0453594	0.0527761	0.0735161	0.128497	0.144513	0.195458	0.356052	0.428724	0.49742	0.471315	0.47081
AATCACTTGGACGTAGG	0	0	0.00082203	0.00143954	0.00236686	0.00610094	0.00862999	0.0148423	0.0173252	0.0288698	0.0458422	0.0623541	0.0945498	0.158169	0.177963	0.208414	0.171185	0.196662
AGTCGTCACCTATCGCC	0	0	0	0.000926355	0.00332226	0.00275179	0.00939746	0.0162387	0.023665	0.0267885	0.0567297	0.0631084	0.102724	0.198042	0.236121	0.290835	0.252676	0.26684
CAGGTCTCACAACAATG	0	0	0.00151057	0.00221435	0.00579557	0.0082846	0.0243112	0.0390733	0.0450058	0.0611602	0.0879369	0.119016	0.19186	0.339736	0.412491	0.495681	0.450197	0.467591
TTTGCCACATGGACGTA	0	0	0	0	0	0	0	0.000410678	0.000316056	0.000668003	0.00233918	0.00236407	0.00326874	0.00801527	0.0171371	0.0171449	0.0109395	0.0152555
ACATTGCGGAGTTAGAG	0.00598425	0.00508429	0.0413819	0.0908698	0.132622	0.191392	0.241952	0.311159	0.341053	0.344107	0.485246	0.480389	0.678782	0.802896	0.845574	0.812769	0.748148	0.752075
TTCTGAGGTATAGCGGA	0.000662691	0	0	0.00186047	0.00181488	0.00162075	0.00421274	0.00516796	0.00959752	0.0121989	0.0364554	0.0361325	0.054923	0.140921	0.238991	0.299001	0.291485	0.325862
TACCGTACGTCTTTAAA	0	0	0	0.000963855	0	0	0.000553097	0.000374813	0.00154036	0.00248216	0.00436681	0.00618893	0.0106654	0.0251124	0.0495575	0.0590226	0.047986	0.0586249
ATCGACACAGACCATAT	0	0	0.00121605	0.000464037	0.00375134	0.00702459	0.0139635	0.0236498	0.0386757	0.0367809	0.0873888	0.0969267	0.130587	0.252389	0.334765	0.406358	0.352843	0.40115
TAGCCAAGCAACGACAT	0	0	0	0.000473037	0	0.00327154	0.00324149	0.00743931	0.0103904	0.00934881	0.0238501	0.0315897	0.0378822	0.103524	0.137025	0.173055	0.157895	0.176471
AATTCTCTGGGCTCCTC	0	0	0	0	0	0	0	0	0	0	0	0	0	0	0	0	0	0.000276855
CGAGTAGAACACTTCTA	0	0	0	0	0.00160428	0.00426667	0.00340136	0.00788813	0.0107808	0.016875	0.0371501	0.0321945	0.0495186	0.113662	0.160394	0.193841	0.146461	0.187239
CTTACACATGCACGATT	0	0	0	0	0.00116822	0.00275938	0.00486486	0.0100859	0.0137688	0.0168094	0.0336645	0.0369881	0.0594914	0.151369	0.187164	0.240135	0.184742	0.225048
TATTCCTCTGGTAATGA	0	0	0	0	0	0	0	0.000394789	0	0.000316656	0.000520562	0.000339674	0.000447027	0.00414938	0.00516885	0.0134791	0.0121622	0.0155928
CAAGTCATTAGCAACAC	0	0	0	0	0.000584795	0.0021645	0	0.00482733	0.00620155	0.0126662	0.0175921	0.0254842	0.0409966	0.0710151	0.0983853	0.132127	0.0967273	0.121504
CGCGCTGAAACTAATCC	0	0	0	0.000484966	0	0.00162778	0.00322754	0.00979653	0.0119987	0.0147832	0.0189983	0.0313015	0.0500577	0.0976342	0.127103	0.167246	0.145688	0.16242
ATTAGTTTTGGTATTTG	0	0	0	0	0.000534759	0	0.000564972	0.00297287	0.00325098	0.00470367	0.0150571	0.0196144	0.025023	0.0452118	0.0700458	0.0905923	0.0833643	0.0969371
GATCAGGTTGCCTCAAA	0	0	0	0	0	0	0.000589623	0.00121359	0.000953289	0.000680272	0.00284091	0.00268817	0.0083237	0.0184003	0.0373008	0.0505263	0.0391689	0.0453928
GTTGATAAATCCGAAGC	0	0	0	0	0.000588235	0.00060423	0	0.00157978	0.00418006	0.00520156	0.00995575	0.00881655	0.0221354	0.0615772	0.121157	0.143659	0.116848	0.130222
ACCCCAACCTGAATTTA	0	0	0	0	0	0	0	0.000369959	0	0.000316356	0	0.000340716	0.000232666	0.00038835	0.0026465	0.0033532	0.00413793	0.00672908
ATGATAGGTCAGCTTTC	0	0.000286205	0.00574713	0.0271957	0.0565937	0.110125	0.148071	0.21802	0.23109	0.26114	0.360109	0.388747	0.542147	0.719887	0.791413	0.802606	0.740113	0.747234
CCTTGACTAAACTTTTA	0	0	0.000806777	0.00453104	0.00580781	0.0163934	0.0206787	0.0367211	0.0495298	0.0585697	0.100909	0.111771	0.178957	0.290088	0.390176	0.422441	0.374593	0.379352
CCTCAAACTTCAGCCCA	0	0	0	0	0	0	0	0	0	0	0	0	0	0	0	0	0	0.000292056
ATAACGTGCGAGCAGAT	0	0	0.0018615	0.00668449	0.0142639	0.0228245	0.0449148	0.0615825	0.0802005	0.0983333	0.179728	0.196645	0.269861	0.419856	0.471706	0.540116	0.507385	0.49653
AGTAGTATCTCTGGATT	0	0	0.000431965	0.000493827	0.0010917	0	0.00423057	0.00568182	0.0121483	0.0152363	0.0348606	0.0373563	0.0565257	0.126948	0.185381	0.22197	0.189365	0.205137
TACCGAGCAATAACTAC	0	0	0.000779423	0.00271493	0.00395257	0.013986	0.0249351	0.0347979	0.041305	0.062948	0.108356	0.124742	0.180071	0.31245	0.409143	0.463467	0.434991	0.473375
CACGTGCAAAATGGGTG	0	0	0	0	0	0	0	0	0	0	0.000610501	0	0.000241838	0.00112317	0.00239071	0.00113723	0.00131839	0.00228137
TAACCACCATCTTCATG	0	0	0	0	0	0	0	0	0	0	0.000551572	0.000672043	0.000479962	0.00192086	0.00958349	0.0124805	0.0115482	0.0232759
GACAAAAGGGCAGGAGA	0	0	0.00855049	0.0238322	0.0463458	0.0743671	0.106312	0.168982	0.215271	0.235978	0.357482	0.380759	0.574404	0.762121	0.815017	0.83101	0.765337	0.753394
AGAGTATGAACCAGCTG	0	0	0.00467654	0.0149123	0.0273373	0.0479784	0.0703991	0.106262	0.126238	0.16177	0.254396	0.271192	0.422339	0.652268	0.739427	0.788321	0.718633	0.695154
CAAGTTCACACAACAGG	0	0	0	0	0.000615385	0.0011236	0.0028169	0.00242131	0.00259067	0.0032113	0.00994475	0.0153898	0.0183125	0.0615159	0.0985915	0.113136	0.0918257	0.112493
AACCCCCGTACCCGACA	0	0	0	0	0	0.000568828	0.00058072	0.00158541	0.00249454	0.00431464	0.00912921	0.010323	0.0156321	0.0336072	0.0489369	0.0773539	0.0649526	0.0774348
ATACACTGCCGAAAGAC	0.000349406	0	0	0.000973236	0.000605694	0.00372539	0.00225098	0.00775194	0.00861794	0.0132701	0.0226481	0.0280561	0.0368098	0.070334	0.0904236	0.138824	0.112939	0.134333
GCATATCACACTGCACA	0	0	0	0	0	0	0	0	0	0	0.000588235	0.000339559	0.000942507	0.00227445	0.00803634	0.012574	0.0101798	0.0177728
TATCATAGGTTCCTATT	0.00031348	0	0.00468933	0.0262673	0.0277207	0.0667678	0.0950591	0.151129	0.159019	0.199018	0.312864	0.342888	0.519969	0.732509	0.806884	0.810518	0.736557	0.718593
CACACAACCAAGCAACA	0	0	0	0	0	0	0	0	0	0.000670916	0	0.00100334	0.000231321	0.00159744	0.00342466	0.00575153	0.00583791	0.00863991
GGCTAAAGACTATATGG	0	0	0.000436681	0	0	0	0	0.000778816	0.00100368	0.000330797	0.00216216	0.0042609	0.00500455	0.0261233	0.0475075	0.0755814	0.058518	0.067592
GAAACGATCATGCGCGA	0	0	0	0	0	0	0	0	0.00095057	0.00198282	0.00500278	0.00280407	0.00588651	0.0157279	0.0245399	0.0311469	0.0329527	0.0319471
CTGATAGCCTTATTGTG	0	0	0	0.000458716	0.000571429	0.0011236	0.00286041	0.00695716	0.0109091	0.00953895	0.0252417	0.0244912	0.04043	0.079845	0.104418	0.151421	0.123958	0.147243
TAATTCACCATGTATCA	0	0	0	0	0	0	0	0	0	0.000980072	0	0.00236167	0.00251716	0.00794552	0.0108774	0.0247242	0.0143472	0.0246914
GTTGTGGGCCAAGATAA	0	0	0.000784314	0.00232019	0.00512821	0.00697799	0.0145333	0.0215905	0.0308564	0.0369427	0.0700525	0.0944538	0.119134	0.278378	0.395426	0.475586	0.429306	0.464143
AGAACGAATACTGGGAG	0	0	0	0	0.00233781	0.00438837	0.00723026	0.0068109	0.0166187	0.0214162	0.0346154	0.0492264	0.0745763	0.134903	0.188889	0.226927	0.193296	0.201851
CGCCCTAGAATAGGCAT	0	0	0	0.000503018	0.000608643	0.00163755	0.00165654	0.0046729	0.00613101	0.0103059	0.0202899	0.0280655	0.0370802	0.0743741	0.136097	0.136172	0.130957	0.164335
TCACCCCTAGCTCGGTG	0	0	0	0	0	0	0	0	0	0	0	0	0	0	0	0	0	0
GATTACAACTACACCCC	0	0	0	0	0.00133245	0.00224341	0.00114811	0.00393546	0.00655635	0.00722733	0.0269266	0.022438	0.0349506	0.073845	0.114765	0.14234	0.11522	0.113844
TGGCGTATGCCTATGAA	0	0	0	0	0	0	0	0.000397456	0	0.00171527	0.00277624	0.00683527	0.0104513	0.0164302	0.0309316	0.0382047	0.038105	0.045025
GTTTGAGTTATGTATAT	0	0	0.000433839	0.00336215	0.00353179	0.00842697	0.0168067	0.0257258	0.0307403	0.0445165	0.0878788	0.106035	0.157609	0.368073	0.548482	0.615444	0.573165	0.564967
GGGCAGGAAAGAAGCGT	0.000655308	0	0.0256112	0.0600739	0.0860774	0.143076	0.202042	0.283657	0.306629	0.331361	0.447411	0.459639	0.649631	0.790868	0.812593	0.823483	0.770933	0.763932
TTATGCAACTACCGAAT	0.000946671	0.000265393	0.0229759	0.0719101	0.117774	0.174116	0.229243	0.273933	0.300637	0.314131	0.410913	0.446211	0.606977	0.756368	0.812828	0.81265	0.755929	0.725943
TCAGGCAGACCACCATA	0	0	0	0	0	0.00107991	0.00113766	0.00430192	0.00585697	0.00798138	0.0189437	0.0237869	0.0324374	0.0765957	0.111724	0.149808	0.134114	0.151977
AAGCAGTCGAACCAGGT	0	0	0	0	0	0	0	0.000409836	0.000326584	0.00173491	0.00176367	0.00452331	0.0040965	0.01373	0.0190641	0.0271413	0.0277966	0.0303852
TAACCAACAAGCCGAGC	0	0	0	0	0	0	0	0	0	0	0	0	0	0	0	0	0.00256657	0.00594755
TGTACAGATGCGAAAGT	0	0	0.00154321	0.00234632	0.00492881	0.0102669	0.0144077	0.0287823	0.0399748	0.047619	0.0938841	0.112434	0.170755	0.280265	0.409432	0.450794	0.413644	0.429967
TGATTACACATGACGAC	0	0	0.00164677	0.00480769	0.0051458	0.013941	0.0313683	0.0435272	0.0640669	0.0840171	0.138619	0.161946	0.225179	0.376493	0.430775	0.540064	0.501116	0.505043
TGGCCCAATCGAAGGAA	0	0	0	0	0.000652742	0	0.000571429	0.00382702	0.00512645	0.00516707	0.0118413	0.0259994	0.0333254	0.0646617	0.0756677	0.107258	0.0853616	0.0961157
AAGTCTCATCTATGCTA	0	0	0	0	0.00389755	0.00220751	0.00738217	0.011169	0.0128246	0.0179545	0.0348718	0.0433566	0.0659594	0.130935	0.162562	0.191734	0.155488	0.182927
CAACGAGACTGACAGCT	0	0	0.002365	0.00928505	0.0228795	0.0350216	0.0649639	0.0848462	0.109767	0.127345	0.218441	0.239084	0.354839	0.629671	0.718591	0.756557	0.692246	0.684478
ATAATCTAGCGGATCGG	0	0	0	0	0	0	0	0	0.000658328	0.000998668	0.00112486	0.000349284	0.00113276	0.00372301	0.00379965	0.00847145	0.00460678	0.00820345
ACCAAACGATCAAGCGA	0	0	0	0	0	0.00059312	0	0.000831601	0.00162338	0.00267917	0.00603732	0.00424559	0.00682192	0.0185042	0.0422485	0.0586067	0.0483817	0.0570789
GGGAAGAAGCTAACTGG	0	0.000314861	0.0100231	0.0283105	0.0455293	0.0755319	0.117855	0.181178	0.208028	0.24589	0.351415	0.370787	0.488532	0.672174	0.687456	0.739209	0.67394	0.680279
AGACTAAATCCATGTAG	0	0.000340483	0	0	0	0.00113379	0.00222841	0.000790202	0.00163827	0.00514139	0.00688924	0.010555	0.0138857	0.0355007	0.0556607	0.0812667	0.0622813	0.0768543
AACGCTCACGATTAGTT	0	0	0.00475248	0.0123164	0.0200651	0.0390344	0.0549085	0.0746437	0.0865574	0.108458	0.174051	0.194005	0.245427	0.411534	0.499643	0.541204	0.48366	0.497112
ACCGCGTTAGCAGGGAA	0	0	0	0	0	0	0	0	0	0.000348432	0	0.000342231	0.000242307	0.00221321	0.00143164	0.00444115	0.00233957	0.00241805
GATTCACAGACTCGACC	0	0	0	0	0	0.000582072	0	0.000822368	0.000305904	0.000754148	0.00456882	0.00450607	0.0048951	0.0139986	0.0361398	0.0504775	0.0310698	0.0502679
CTAACTGTGAGCTAAAA	0	0	0.000795545	0.000942063	0.00262743	0.00523286	0.0143172	0.0189896	0.0242812	0.0288998	0.0670213	0.0723303	0.0963471	0.17448	0.271689	0.304956	0.261513	0.296362
TATGCACTATGTCGAGT	0	0	0.000791766	0.000501253	0.00167879	0.00224215	0.00266525	0.00695249	0.0106246	0.0139119	0.0349493	0.0415681	0.0649507	0.149299	0.20821	0.227955	0.199238	0.226658
AATTGCACACGCTTCAA	0	0	0	0	0.00062461	0.00113766	0.00111982	0.00784314	0.0047749	0.0115053	0.0283126	0.034118	0.0474921	0.0887505	0.120721	0.13966	0.132353	0.153538
TAGTACGAAAAGGCGCT	0	0	0.00276134	0.00718778	0.0106982	0.0242894	0.0451824	0.0593714	0.0974822	0.117835	0.181538	0.214977	0.289355	0.473825	0.571429	0.656574	0.591637	0.589724
CCGGTGCAGATGTATAC	0	0	0.000845666	0	0.00119617	0.00392157	0.00863061	0.0111509	0.0194724	0.0179478	0.0435821	0.0560942	0.0712717	0.145391	0.182106	0.2269	0.173135	0.208761
GATTTTGAATAGCTTCT	0	0	0	0.000988631	0	0.000546448	0.00290023	0.00624512	0.00388979	0.0104302	0.0243515	0.0192173	0.0375466	0.0817031	0.1323	0.171683	0.144345	0.180579
CCTAAAGTTATGGGTAT	0	0	0	0.000501002	0	0.00228441	0.00339367	0.005	0.00771036	0.0133812	0.0197911	0.0281152	0.0387051	0.0776444	0.12531	0.155716	0.12584	0.150047
GCTATACCAGCATGAGA	0	0	0	0	0	0	0	0.00159299	0.00100705	0.00238663	0.00228311	0.00486111	0.00846461	0.0226474	0.046683	0.052302	0.0482137	0.0647608
CATAGACCGAAGTGTTG	0	0.000317561	0	0.000998502	0.00191571	0.00386313	0.00729517	0.011976	0.0173482	0.0261182	0.0403092	0.0449361	0.0698398	0.148356	0.220546	0.264546	0.241379	0.257426
TTCCCAGCAGTAACGAA	0	0	0	0.000484496	0	0	0.002849	0.00114548	0.00257483	0.00510204	0.00727714	0.00885559	0.0135235	0.0289683	0.0475138	0.0476758	0.042338	0.0498826
ATGTGGGTTGTTGTTAG	0	0.000304507	0.0015273	0.00511866	0.0131926	0.0187342	0.0491284	0.0560915	0.0737889	0.0906018	0.142613	0.166783	0.228998	0.360063	0.447011	0.484502	0.436772	0.450689
GATCTCAGTGAACATAC	0	0	0	0.000525486	0	0	0.00112931	0.00200965	0.000973394	0.00337268	0.00728291	0.0108278	0.0141476	0.0520419	0.0874822	0.105744	0.0934343	0.119189
TCACTACATATGTAAGA	0	0	0	0	0	0.000561798	0.00176471	0.002365	0.00204221	0.00405817	0.0109951	0.0102655	0.0184176	0.041508	0.0715583	0.0889371	0.0851064	0.0914152
CTCAAAGATTAAACAGG	0	0	0	0.000485909	0.0011383	0.00228702	0.00334635	0.0133333	0.0155239	0.0231405	0.0453817	0.0551013	0.0696111	0.162624	0.212805	0.252412	0.204284	0.229111
TCGCCGCAGAAAGACCA	0	0	0	0	0	0.00112613	0.000588235	0.00041632	0.000313578	0.00213144	0.00365854	0.00442177	0.00597943	0.0101881	0.026335	0.0242149	0.0276364	0.0353006
GTCCTGGACTTTTTTAT	0.000356888	0	0	0.00195791	0.00112423	0.00276549	0.00810654	0.0143113	0.0188265	0.0267081	0.0586991	0.0619529	0.098861	0.240633	0.362641	0.43191	0.382177	0.389356
TGATAGTATCAGATCTG	0	0	0.000433839	0.000491159	0.00278707	0.000550055	0.00804136	0.0106257	0.0142008	0.021215	0.043525	0.0584071	0.0862745	0.137119	0.192771	0.221718	0.222137	0.228076
ACCCAGACGGTTAACCA	0	0	0	0.000514933	0	0	0	0.000793021	0.00300702	0.00495751	0.00960995	0.0122825	0.0198185	0.0388651	0.0516854	0.0774411	0.0576147	0.0767694
TAACCACGGATGTTACC	0	0	0.00200562	0.00909962	0.0138408	0.0245303	0.045045	0.0751017	0.0982998	0.111111	0.182777	0.203021	0.340249	0.559728	0.649603	0.663496	0.621429	0.591152
ATATGGGTGGGCAGAGA	0	0.000308261	0.00246914	0.00732064	0.0124264	0.0250667	0.0448332	0.0713749	0.106683	0.123816	0.183544	0.225702	0.327754	0.547115	0.647397	0.663828	0.642769	0.61774
CACACACAACTAACTTC	0	0	0	0	0.000588928	0	0	0.00115964	0.00222505	0.00305188	0.00799087	0.00958904	0.0127865	0.027725	0.0572049	0.0913725	0.0791745	0.0920422
AAAGTGGAAGAGGTTCC	0	0.00118624	0.0236343	0.0614793	0.0978982	0.151451	0.196398	0.269579	0.314441	0.341664	0.435826	0.46459	0.606724	0.775556	0.816157	0.822917	0.757736	0.74849
GTTTTGACAATAGCTAG	0	0	0	0	0.000579374	0.00113766	0.00121729	0.00405844	0.00501792	0.00440379	0.0145318	0.0175809	0.0211114	0.0490011	0.08159	0.0857763	0.0801207	0.0905861
GGTGGTACAAGGACTGA	0	0	0	0.000526593	0.00541516	0.00359712	0.00536353	0.0120033	0.0121873	0.0206921	0.0342029	0.0369449	0.0487688	0.0943907	0.125507	0.152718	0.11877	0.130121
CATAGACTTCATATTAT	0	0	0	0	0	0	0.00174115	0.000785546	0.00465694	0.00626959	0.0170341	0.0216129	0.0273301	0.0809981	0.13925	0.18776	0.151394	0.162808
CTAATTGACTTCCTTGA	0	0	0	0	0	0.000568505	0	0.00197316	0.00102424	0.00129786	0.00268673	0.0037062	0.00460048	0.0164255	0.0195157	0.0342903	0.0266469	0.0422705
TGCCCAGTGCATTATTA	0	0	0	0	0	0.00057971	0.000573723	0.000392465	0	0	0	0.000357398	0.00194222	0.00352941	0.00533808	0.00569692	0.00759931	0.00679067
GCTCGTTGGAATAAGTA	0	0	0	0	0	0.000574713	0	0.00158353	0.00137457	0.00201613	0.00623229	0.00524843	0.0132722	0.0222305	0.0380065	0.0530582	0.0436562	0.0469673
TAAACGATGGCGATGTC	0	0.000305437	0.00255537	0.012054	0.0208457	0.0283688	0.0427397	0.0849825	0.0972222	0.134694	0.222867	0.215848	0.319511	0.480961	0.566282	0.617951	0.605366	0.59428
GACTAAACGCATAACTG	0	0	0	0	0	0.000561482	0.000560852	0	0.000342818	0.00103914	0.00273973	0.00469823	0.00463528	0.022503	0.0447387	0.0644917	0.0516823	0.0627168
ACCTTCGTCGATTAGTT	0	0	0.00166251	0.000479157	0.00325556	0.00483611	0.012352	0.0163023	0.0236327	0.0278597	0.0570342	0.0687187	0.0916383	0.191631	0.269739	0.325139	0.291753	0.311594
TATCGAAACTAGATTTG	0	0	0.000441112	0.0010005	0	0.00177515	0.00114877	0.00621842	0.00652921	0.010802	0.01619	0.0224279	0.0358153	0.0805902	0.113208	0.153671	0.120044	0.139036
ACTAGCCTCACAAAGGG	0	0	0	0.00052521	0	0.000615385	0	0	0	0.000351	0.000569152	0.000710732	0.00263347	0.00339495	0.00955414	0.0127319	0.0073776	0.0138696
TAACCACCACAATGAGT	0	0	0.00042517	0	0.00241984	0.00283286	0.0101695	0.0152582	0.021711	0.0302527	0.0580383	0.0707661	0.0878097	0.187768	0.223924	0.262132	0.241338	0.254112
GATTTTAACGACACCAA	0	0	0	0.00103734	0	0	0.0017452	0.000805802	0.00340483	0.00274254	0.0075275	0.00874243	0.0107401	0.0409074	0.0676664	0.0888554	0.0662347	0.0870997
AAGCGTACATGCACGAT	0	0	0	0.00304105	0.00630517	0.00596853	0.0221263	0.0313631	0.0401869	0.0511757	0.112469	0.101195	0.151404	0.254925	0.318112	0.366875	0.309589	0.343953
ATGCGTAGGACGCGGAG	0	0	0.000422297	0.00154321	0.00688791	0.0133779	0.0225694	0.0331581	0.0467203	0.0631305	0.117133	0.13004	0.17158	0.287698	0.336868	0.388271	0.365118	0.341148
AATAGTCACGGGACAGT	0.000363108	0	0.00118812	0.00382226	0.0110917	0.0127778	0.031653	0.0530303	0.0682456	0.08577	0.161516	0.153765	0.248534	0.3938	0.484314	0.551534	0.518631	0.508285
GACGCATCGCGATTACA	0	0	0	0	0	0	0	0	0	0	0	0	0	0	0	0.00076864	0.0010582	0.000838692
AAGATATTGCCGTAGTG	0	0	0	0	0	0.00121803	0.000588928	0.00357853	0.00482005	0.00546635	0.0154994	0.0130482	0.0198314	0.0454012	0.0662303	0.0785714	0.0719723	0.0864966
CATAACGTTAGACTGAG	0	0	0	0.00242718	0.00333333	0.006469	0.0125071	0.0238095	0.0251432	0.0348162	0.0910543	0.0741902	0.116538	0.201872	0.273182	0.312288	0.29654	0.291741
CTCCCGAAGGCATAGTA	0	0	0	0	0	0	0.000588235	0.000791766	0.00170358	0.00277104	0.00767123	0.00712106	0.0120421	0.0292331	0.0438628	0.0611199	0.0555759	0.062788
CCCTAAGTCTTTATGCC	0	0	0	0.00146699	0	0.00214018	0.00448682	0.0126883	0.0134572	0.0249494	0.0464326	0.0518594	0.0664311	0.14518	0.219438	0.253737	0.238411	0.24529
AATACACCCCGTAGGAC	0	0	0	0	0	0.000588235	0.00176678	0.0061703	0.0056586	0.00693527	0.0196897	0.0165175	0.0239962	0.0618436	0.0881492	0.115228	0.103712	0.120793
GATATCCAATTTTTTTG	0	0	0	0	0.000575705	0.00116822	0.000623053	0.00040032	0	0.00166556	0.00380849	0.00434625	0.0059538	0.0278824	0.0468192	0.0691654	0.0450514	0.0586592
CAATGCTGCTCAGAAAG	0.000331126	0	0.00236035	0.00659444	0.0108509	0.0261003	0.0433851	0.0754579	0.0892456	0.113083	0.183099	0.188319	0.258031	0.41881	0.498619	0.559455	0.493126	0.487879
GGAAAAACACATGGGGC	0	0	0	0.000526316	0	0	0.000627746	0	0.00158932	0.00235849	0.00510204	0.00611731	0.00976744	0.0309471	0.0618769	0.0665918	0.0557649	0.0681751
CTTATCCCGAGTCGCCT	0	0	0	0.000526316	0	0.000571429	0.000594177	0.000807754	0.00354953	0.00589459	0.00796601	0.0119466	0.0155885	0.0546724	0.0896811	0.138113	0.109689	0.124335
TAACCACTAATACGATC	0	0	0.00043122	0.00154083	0.00118624	0.00424242	0.00677201	0.0115741	0.0166453	0.0171265	0.0499734	0.0494245	0.0642704	0.149109	0.223492	0.249314	0.217918	0.261041
TAACGAAAACTGTGCGC	0	0.000330797	0	0	0.000617665	0.0023108	0.00882353	0.010016	0.0165237	0.0193824	0.0437352	0.0378242	0.0612488	0.120506	0.15	0.162737	0.149813	0.160416
TTCACCAGCACCGTGGA	0	0	0.000881446	0.00207147	0.00446761	0.00977573	0.0130435	0.0228916	0.0334347	0.0370013	0.056804	0.0707681	0.0932889	0.161616	0.187013	0.194922	0.159382	0.152702
ATCGTCCCACACGCCCC	0	0	0	0	0	0.00172216	0	0.00477707	0.00158278	0.0030581	0.0128558	0.00691085	0.0114808	0.0282551	0.0402277	0.0488791	0.0526316	0.0597668
CTACGACGAATAGAGAC	0.000737463	0	0	0	0	0.00113766	0.00119832	0.00451005	0.0131579	0.0124078	0.0291643	0.0228391	0.0330293	0.0682671	0.0879514	0.0965545	0.0887036	0.106027
CAGACTCCAGTGTTGAT	0	0	0	0	0.000599161	0.00058651	0.00116959	0.00314465	0.00353482	0.00791818	0.0166094	0.0166378	0.0247367	0.0656993	0.0795746	0.103962	0.0847777	0.108133
GCTACTGACTTGATATA	0	0	0	0.00104657	0.00179964	0.00232153	0.00584112	0.00663803	0.0119393	0.0132802	0.0310289	0.0424308	0.0615084	0.127237	0.142556	0.174857	0.136398	0.150144
ACGCCGCATTATCGGGC	0	0	0	0	0	0	0	0	0	0	0	0	0.000833333	0.00244328	0.00492746	0.00635593	0.00566893	0.00539653
GCCCTTCGACGGTAATA	0	0	0	0	0	0	0.000575374	0.000413223	0.00100739	0.0017343	0.00306185	0.0031881	0.00523311	0.00972447	0.0146396	0.015273	0.016649	0.0206762
TAAACAGGATTCACTTA	0	0	0.000419287	0.00302572	0.00687285	0.0104712	0.0209003	0.0400441	0.0457622	0.0629502	0.10766	0.122551	0.18359	0.356768	0.491147	0.534833	0.501823	0.507816
TATTAACTTTTCGAGAG	0	0	0.000434594	0.00101112	0.00119546	0.00477707	0.00607064	0.00725222	0.0140459	0.0235849	0.0395934	0.0490025	0.0660106	0.145794	0.182402	0.236162	0.197295	0.218684
GGGACTATTACGTTGCT	0	0.000304507	0.00205508	0.0051619	0.0135208	0.0139679	0.0306616	0.0541067	0.0665796	0.0812873	0.141379	0.165242	0.232265	0.479528	0.545069	0.611814	0.558424	0.556589
AGCTCACAATACGAACC	0	0	0	0	0.000637349	0.00175131	0.00117647	0.00820954	0.00639515	0.0127367	0.023118	0.0313361	0.0358414	0.0933489	0.131001	0.153875	0.138705	0.173224
CAGCAGTGCCGCTTAAG	0	0	0.000857265	0	0	0.000571755	0.00295334	0.00361736	0.00508906	0.0133067	0.0217654	0.0240575	0.034789	0.0579135	0.0934511	0.090101	0.0799408	0.0911968
CAGCGCCTAATACCAAA	0	0	0	0	0.000610501	0	0.00171331	0.00197863	0.00544	0.00480274	0.0112219	0.0166313	0.023481	0.0468119	0.0657795	0.102607	0.0878869	0.105746
GAAAGGGCTTCGTGAGA	0	0	0	0.000514668	0.000621504	0.00117371	0.00353357	0.00723473	0.00783034	0.00912162	0.027027	0.0307744	0.046729	0.104223	0.177695	0.191765	0.178026	0.19018
AACAGGCGCCGCCCTAT	0	0	0.000829531	0.0014742	0.00249066	0.00332963	0.0089982	0.0136986	0.0248547	0.0356662	0.0722892	0.0810249	0.105713	0.176218	0.241264	0.310944	0.281054	0.312414
ATCGAAAAGCCATCAGA	0	0	0	0	0	0.000577034	0.000586854	0.00273224	0.0021179	0.00296248	0.00990644	0.0109627	0.0142443	0.0423529	0.0642202	0.0866174	0.0544989	0.0718044
CCCAGGAGGACAATTAG	0.357336	0.38216	0.5417	0.603956	0.626486	0.652368	0.685496	0.717492	0.690848	0.711041	0.786996	0.777235	0.867058	0.920049	0.923012	0.922227	0.89589	0.909014
TGTGACCCATATCGAAA	0	0	0	0.000506329	0	0	0.00115207	0.00461538	0.00466667	0.00987066	0.0111111	0.0227677	0.0303693	0.0690209	0.114469	0.152556	0.119847	0.137809
CCATAATCATAGGCGCA	0	0	0.000445633	0	0	0.00124146	0.00255265	0.00528026	0.00860642	0.00756794	0.019037	0.0243986	0.0402395	0.0722845	0.125599	0.146969	0.126639	0.146995
CAGCCGGCGGTTAAAAG	0	0	0	0	0.00206469	0.00396376	0.00889152	0.0154321	0.028479	0.0353709	0.0707858	0.0661187	0.101589	0.195593	0.252319	0.318796	0.305976	0.337174
CCAACTACGTCGCTCCC	0	0	0	0	0	0	0	0	0	0	0.000475737	0.000729661	0.000494315	0.0026975	0.00930797	0.0138111	0.0106128	0.0183784
GTCTTCAAAGAGGAATG	0	0	0	0.0015715	0.0017741	0.0056338	0.00400687	0.0131528	0.0128493	0.0195567	0.0401099	0.0420054	0.0680356	0.147127	0.204864	0.245229	0.224318	0.253536
CAGGCACGAGTGTGTAA	0	0.000298954	0	0.00303644	0.00697085	0.00957956	0.0139535	0.0314075	0.0393701	0.050876	0.100799	0.112017	0.16852	0.281028	0.378911	0.44325	0.381425	0.440056
GCGCATCCCAATAGAGA	0	0	0	0	0	0	0	0	0	0	0	0	0.00025208	0.00117601	0.00331614	0.00300978	0.0045582	0.00653966
AGTAGTGAGACGCATTT	0	0	0.00319872	0.00374532	0.00833333	0.0178759	0.0318919	0.055371	0.06597	0.0946447	0.162106	0.176317	0.224896	0.412207	0.564631	0.633333	0.590394	0.589354
TTTTAGGGAGCACACAA	0.00229433	0.000852273	0.0426522	0.102079	0.151786	0.213525	0.269377	0.334738	0.357829	0.391412	0.477735	0.514631	0.691421	0.810778	0.831122	0.817791	0.760255	0.76165
AATTAAGGCCCCAGACA	0	0	0.000436681	0.000476872	0.00610169	0.00637681	0.0139648	0.0182395	0.0326053	0.0349176	0.0569853	0.0857957	0.105473	0.223591	0.298644	0.341286	0.293797	0.339456
ATGTTCACAAAAGGACC	0	0	0.00128205	0.00291829	0.0084088	0.0168919	0.0279202	0.0363343	0.0413196	0.0598409	0.0922108	0.130831	0.160563	0.267388	0.293546	0.336753	0.289938	0.307509
TGAGTCACTAACGACGT	0	0	0	0.000793966	0.00147783	0.00602131	0.0079291	0.0115293	0.0186059	0.0309216	0.0726619	0.0564885	0.0718759	0.14121	0.177804	0.235183	0.207296	0.179073
AACCAGAGTTATGACAT	0	0	0	0.000537634	0.000583771	0.000581395	0.00115207	0.00287238	0.0026178	0.00415369	0.00932529	0.0078712	0.0170714	0.0401431	0.0403727	0.0406669	0.0393343	0.0516847
ACATCTGAGATCAAACA	0	0	0.000858738	0.000533333	0.000579039	0.00600962	0.00839866	0.0148594	0.015625	0.024077	0.0433155	0.0530356	0.0752795	0.141745	0.253057	0.305051	0.276534	0.320381
TGGAGGGCTTCAATAAT	0.0102932	0.00999445	0.122872	0.216847	0.268665	0.347445	0.378726	0.420827	0.418283	0.435084	0.535832	0.553488	0.700345	0.818863	0.826308	0.806956	0.773486	0.7882
GCCAGACAGAAGTTACT	0	0	0	0.000481464	0.00122775	0.00166852	0.00170551	0.00673534	0.00945307	0.00987738	0.0210403	0.0224877	0.0368396	0.101562	0.157953	0.203809	0.161558	0.215535
GACTAATCAAGGACAAC	0	0	0.00131291	0.00198906	0.00232019	0.0057971	0.00820633	0.0195141	0.028436	0.027598	0.0623543	0.0614311	0.098044	0.199362	0.271401	0.322518	0.276079	0.299861
TATCATTCTCATGAAGG	0	0	0	0	0	0	0	0	0.000351	0.000340136	0.00110865	0.000369549	0.00182625	0.000846382	0.00483092	0.00172786	0.00199203	0.00288647
TTACGCACGAAGTACGG	0	0	0	0	0	0	0	0	0.000336474	0.00175994	0.0019544	0.0029347	0.00436999	0.0137931	0.0217155	0.0278087	0.0191211	0.0234375
AAACCCGACAAACGGCA	0	0	0	0	0	0.000626959	0	0	0	0.000374953	0	0	0.000237079	0.00117096	0.00222552	0.00189036	0.002079	0.00353165
GACCCCAAAGAACAGCA	0	0	0	0	0	0.000578369	0.00235018	0.00406504	0.0118524	0.0107889	0.0418719	0.0296788	0.0483473	0.101921	0.147991	0.189655	0.148163	0.160517
GTCCATCCTACATGCGT	0	0	0	0	0.000607533	0	0.00060024	0.000807428	0.00161447	0.00139616	0.00372208	0.00625	0.0126708	0.0290649	0.0607303	0.0786833	0.0571211	0.0849028
ACTTCCAATAAAACGCG	0	0	0	0.000519211	0.00117233	0.000593824	0.00359066	0.00243309	0.00333222	0.00946266	0.0186711	0.0189297	0.0293755	0.0711262	0.111997	0.142229	0.122525	0.146509
GTAGATTCTATGCACTT	0	0	0	0.00106496	0.00174927	0.00337268	0.00800915	0.0108485	0.0162878	0.0202995	0.0298592	0.0434783	0.0641724	0.139658	0.198571	0.231604	0.2228	0.241947
TGTCTTACGGAAGTTGA	0	0	0.000906208	0.00101317	0.00184388	0.00603401	0.00473934	0.012898	0.0176667	0.0212615	0.0519703	0.0468637	0.0772337	0.131422	0.19003	0.223845	0.203845	0.23451
TTGGACAAGACTGTAGG	0	0	0.000427533	0.0030426	0.00352734	0.00568182	0.0158371	0.0360219	0.0434073	0.0535248	0.094186	0.104248	0.161019	0.308933	0.378266	0.418985	0.377173	0.37424
TACCACACCAATTATTA	0	0.000344234	0	0.000547345	0	0	0	0	0.000677507	0.000337041	0.00115009	0.0017337	0.00257974	0.00354191	0.0176493	0.00996169	0.0113221	0.0191434
TTAGCTATAAACTGGTT	0	0	0	0	0.0012012	0.000603136	0.000588235	0.00319361	0.00446735	0.00556328	0.0112423	0.012931	0.0203262	0.063301	0.0835095	0.114014	0.0997335	0.111724
TCGCACTAATCTTAGTA	0	0	0	0	0	0	0	0.000414938	0	0	0	0	0	0	0.000702001	0.00075815	0.00213068	0.00123343
CTTCCGCAGAAACAGAA	0	0	0	0	0	0.00117647	0.00059952	0.00122649	0	0.00172295	0.00359928	0.00543085	0.0105422	0.019848	0.0375427	0.049687	0.0465201	0.0567503
CTACTTATAACGGCTAG	0	0	0	0	0	0	0.000600962	0	0.00171174	0.00209717	0.00827423	0.00744945	0.0100276	0.0299716	0.0395849	0.0475248	0.0445723	0.0380299
GAAGCCAACAATGCCAG	0	0	0	0	0	0	0.000591017	0	0	0.000703482	0.00492914	0.00530223	0.00661765	0.0130797	0.0233236	0.0326594	0.0248175	0.0307302
TATTAGTACCGGACATC	0	0	0	0	0	0	0	0.00131521	0.00172295	0.00490196	0.00175131	0.00426591	0.00788955	0.0147173	0.0297278	0.0395331	0.0296296	0.0312224
TTGACGATATCTCCAAT	0	0	0.000852152	0.00248262	0.00345622	0.00742433	0.00784314	0.0207869	0.023709	0.0327869	0.0713083	0.0715551	0.104549	0.1962	0.253527	0.287372	0.261482	0.282702
TAACGAGTGCTCGGCCA	0	0	0	0	0	0	0.000636537	0.0012859	0.0016835	0.000713012	0.00167785	0.00611855	0.00722471	0.0202783	0.0274643	0.0396983	0.0276127	0.0384072
GCTTGCCTACCTAAATA	0	0	0	0	0	0	0	0	0	0	0.000564972	0	0	0.000860956	0.00121655	0.00420698	0.00229621	0.00327976
GACGTAACATTTACGAC	0	0	0	0	0	0	0.00116891	0.00278996	0.00578625	0.00664568	0.0209181	0.0197835	0.0274949	0.0552764	0.0820552	0.100116	0.0865737	0.112005
TTAGGCCCAAAGCATAG	0	0	0	0.00155682	0.00265957	0.00290023	0.00170261	0.0117077	0.0148686	0.0180305	0.0436923	0.0479574	0.0727456	0.166733	0.243614	0.284537	0.266119	0.274497
TTTGTTGGCCCAATCAC	0	0	0	0	0	0	0.000602773	0.00169851	0.000676133	0.0023427	0.00639795	0.00526316	0.0116625	0.0286533	0.0467681	0.0659157	0.070615	0.071947
TATGGATGGGGAAGACC	0.00182216	0.00345622	0.0698946	0.149226	0.208333	0.263651	0.328302	0.372768	0.416183	0.430342	0.541667	0.539896	0.700025	0.829122	0.816237	0.824312	0.783138	0.755635
GTATGACACCTGCACTT	0	0	0.0012766	0.0064695	0.0150812	0.0391631	0.0594966	0.103134	0.1104	0.11912	0.223131	0.24359	0.352041	0.566997	0.653349	0.711997	0.646838	0.639233
GCTGCCGAAAATCTAGC	0	0	0	0	0.00280505	0.00179641	0.00567537	0.0148209	0.021732	0.0249561	0.0412437	0.0520679	0.0639418	0.102392	0.129403	0.159091	0.127188	0.15092
GAAAATGCTTAGGTCCG	0	0	0	0	0	0.00060423	0	0.00214041	0.00272201	0.00353482	0.0068793	0.00820257	0.0117422	0.0394685	0.0643253	0.0812818	0.0669819	0.0706638
TATGGCGCATCAATCGT	0	0	0	0.000963855	0.00125865	0.0035503	0.0023108	0.00713719	0.00771208	0.0168658	0.0287356	0.046453	0.0666166	0.153359	0.222401	0.278084	0.240905	0.237187
GGACAGCCAACGAAATG	0	0	0.000814664	0.00541072	0.0145406	0.0190202	0.0357562	0.0494373	0.0784768	0.0848506	0.159601	0.161145	0.23128	0.405808	0.523361	0.530329	0.480707	0.465697
GTACCTAGAATAGATTT	0	0	0.00266312	0.00582011	0.0132412	0.0300058	0.0396684	0.0696302	0.0919881	0.117111	0.173404	0.200442	0.27551	0.441281	0.514891	0.571209	0.528929	0.53049
CACCAGTGCTAATCAAT	0	0	0	0.00250752	0.00296736	0.00730748	0.0166667	0.0244626	0.0281219	0.0431294	0.0827586	0.0940202	0.123201	0.198007	0.257588	0.299545	0.249135	0.277978
GGGTGATTAAGTTCGCG	0.000370233	0	0.00125	0.0046729	0.0114877	0.0213603	0.0368664	0.0563725	0.0804862	0.110741	0.187163	0.185917	0.25889	0.421183	0.468311	0.510135	0.449545	0.46697
GAGAACAAGTTAGCTGC	0	0	0.00262238	0.00534759	0.0130192	0.0202664	0.0386503	0.0527638	0.0690921	0.0966372	0.148871	0.153693	0.201681	0.29355	0.365323	0.374953	0.340261	0.359243
CGCAAGGGTCATAGAGT	0	0.000585652	0.0191235	0.0580737	0.0740741	0.152255	0.188543	0.26474	0.284119	0.309601	0.425031	0.45949	0.62724	0.773545	0.825231	0.817918	0.772194	0.746419
GATAAGAACCGTCAGAG	0	0	0	0	0	0	0.000626959	0.00376727	0.00307587	0.00567376	0.0135934	0.0151461	0.0275424	0.0693574	0.128282	0.161141	0.135619	0.151612
ATGATCCTATTCTTATA	0	0	0	0.0010923	0.00364742	0.00496894	0.012979	0.0146282	0.0249402	0.0282392	0.0539397	0.0743647	0.0882564	0.135018	0.182849	0.193039	0.162694	0.185172
TTTAGAACTCATATGGG	0	0	0	0	0	0	0	0	0	0	0.000597729	0	0.000251446	0.00203252	0.00263158	0.00442478	0.00587803	0.00699513
ATTAGCAGCCATGAAGG	0	0	0	0	0	0	0	0	0.000346021	0.000371747	0	0.000731261	0.00343306	0.00735895	0.0218127	0.0354914	0.0246914	0.034045
CTCCACGCGCTCGAAAT	0	0	0	0	0	0	0	0	0.000658762	0.00108656	0.000604961	0.00110701	0.00251256	0.00600086	0.0121655	0.0133495	0.0134791	0.0182768
CGCAATCGATTGTTGAG	0	0	0	0	0	0.000593824	0.00122699	0.00452117	0.00282586	0.00510576	0.0125213	0.0170181	0.0210472	0.0521447	0.0674374	0.0899384	0.0711852	0.0893921
GCAAAGGACAACAGGGC	0	0	0	0	0	0.000610874	0.00234192	0.0017452	0.0055483	0.00592334	0.0216285	0.0246305	0.0386184	0.0997537	0.142422	0.184493	0.159637	0.176282
CAACCTAGAACAAGCTA	0	0	0	0	0.00059952	0	0	0.000423012	0.000362582	0.00319375	0.00181159	0.0048226	0.00551102	0.0151134	0.0208097	0.0376932	0.0288216	0.03379
TTGCAAACTGGAGACTT	0	0	0.00396197	0.00791434	0.0143455	0.0204307	0.041876	0.054941	0.0739744	0.0852018	0.140643	0.166605	0.259571	0.4419	0.545862	0.629279	0.578568	0.583268
TGAACTGTACAAACTCC	0	0	0.00205339	0.0112195	0.013103	0.0294118	0.0523193	0.0842266	0.083225	0.106339	0.227403	0.189107	0.289655	0.451546	0.528287	0.587176	0.56567	0.527114
TGTGCCACACACAAGTT	0.000373552	0.000340716	0	0	0	0.00293427	0.00526624	0.00979592	0.0141914	0.0225241	0.0446373	0.0467857	0.069176	0.124506	0.171798	0.211151	0.183748	0.207978
CCAGCAACAGAACTAGA	0	0	0	0	0	0	0.00059312	0.00083647	0.00106232	0.000708968	0.00356506	0.00734214	0.0129514	0.0319616	0.0535445	0.060832	0.0489642	0.0698835
CGTTTATTCGTTGTGGA	0	0	0	0	0	0	0.00246761	0.000434405	0.00146092	0.00183688	0.00353357	0.00439078	0.0050813	0.0239175	0.0363567	0.0505729	0.0420138	0.0490689
ACTTTTCTTGATACTAA	0	0	0	0	0	0.00188798	0.000635728	0.00338266	0.00376326	0.00572005	0.0173254	0.0186851	0.0253984	0.0583112	0.100559	0.129841	0.102724	0.110192
TCTTATCTCGGGTAACT	0	0	0	0	0.000629723	0	0.000633312	0.00125628	0.00177494	0.00143113	0.00415677	0.00438917	0.00800413	0.0190476	0.034624	0.0485893	0.046799	0.0578849
AACGGACTTAGACCTAC	0	0	0.00209205	0.0074331	0.0101432	0.0218221	0.034405	0.0520625	0.0887043	0.0872175	0.132284	0.158379	0.221552	0.364842	0.440878	0.474777	0.417206	0.422676
AATACCCGTTGGTGTCG	0	0	0	0.00106781	0.00128205	0	0.000589623	0.00165289	0.0027137	0.00548509	0.00878735	0.00845964	0.0189183	0.0477707	0.0623053	0.0789173	0.0777202	0.0747889
AGTGGGTTGATCTTGAA	0	0.00032175	0.00219202	0.00483325	0.00793651	0.0182753	0.0183028	0.0469356	0.0574179	0.0665977	0.146426	0.146972	0.201759	0.35884	0.461269	0.510004	0.46186	0.492296
AGCGAAGGACTAGAGAT	0.000335008	0	0.024216	0.0539799	0.0997819	0.147879	0.21126	0.268255	0.288978	0.313966	0.414591	0.452071	0.630145	0.783672	0.839511	0.821152	0.757773	0.756501
TCTTAGTAATCCCAGAA	0	0	0	0	0.00124922	0	0.000609013	0.00167434	0.00210231	0.0034459	0.00522345	0.00931232	0.0130457	0.0325397	0.0523918	0.0619145	0.0518234	0.0648615
ACGCATACAGCAATTTA	0	0	0	0	0	0	0	0	0	0	0.000613497	0.00108303	0.000251193	0.00352526	0.00562219	0.0124575	0.00928571	0.0154093
CGAAGGAAGGACAATTG	0.00976102	0.00717489	0.0669764	0.125951	0.17921	0.247197	0.279444	0.347467	0.348233	0.377736	0.446469	0.503448	0.677854	0.781222	0.823732	0.813634	0.781159	0.769773
CTTAAACAACCACACCG	0	0	0	0	0	0.000630915	0.000632911	0	0.000343171	0.00140252	0.00488998	0.00762804	0.00640868	0.0166524	0.0273306	0.0410628	0.0305927	0.0402334
TATATTGTTGAAATGGG	0	0	0	0.00105764	0	0.00184502	0.00242131	0.006639	0.00615051	0.0148258	0.0161677	0.0236709	0.0368052	0.0703856	0.113391	0.13772	0.112481	0.118388
AATTGGAACCGCTAACG	0	0	0.00126316	0.0014313	0.00641399	0.0240089	0.0244596	0.0419417	0.0594394	0.077729	0.14221	0.145999	0.212804	0.33213	0.434783	0.514839	0.465116	0.483589
TTTGGAAGCACAGGTGT	0	0	0.000443459	0.00105042	0.00531915	0.00728597	0.00884434	0.0252738	0.0328418	0.0464385	0.0754364	0.0928983	0.137578	0.289286	0.387547	0.489362	0.429855	0.433936
TGTGAAACCAGATTTTA	0	0	0	0	0	0	0	0.000866551	0	0.000724638	0	0.00252616	0.00243368	0.0106007	0.0123636	0.01621	0.0162482	0.0226286
GACCGGACGAATATTTT	0	0	0.000437445	0.000484731	0.000638978	0.00462963	0.00655152	0.0116667	0.0141575	0.0184071	0.0470373	0.0409929	0.0552903	0.135837	0.191702	0.22563	0.177452	0.207787
TTGACCTGAACGCTGAA	0	0	0	0	0.000653168	0.00124224	0.00123229	0.00211595	0.00248403	0.00535523	0.00948167	0.0147059	0.0216662	0.0499381	0.0836742	0.109475	0.0859253	0.109276
CGAGTGAATCGAAAGGT	0	0	0	0.00104712	0.00180397	0.00230017	0.00667071	0.0102124	0.0126582	0.0166914	0.0406553	0.0392593	0.065942	0.144094	0.172414	0.235563	0.192786	0.226252
TAGAGCCTAAGAACGGC	0	0	0.000498256	0.000571429	0	0.00181159	0.00255591	0.00774135	0.0127785	0.0182631	0.032055	0.0401012	0.0548751	0.103097	0.144141	0.174962	0.15933	0.176928
AAGAGCATCAAACTGGC	0	0	0	0.00409626	0.00364299	0.00734049	0.0159574	0.0227642	0.0361961	0.0442568	0.0908555	0.0835149	0.126668	0.228866	0.298211	0.326763	0.300909	0.328195
CTAGCGAAGCGCAATGA	0	0	0	0.000552181	0	0.00247066	0.0030581	0.00599572	0.010824	0.0114572	0.0241096	0.039336	0.0499498	0.0953678	0.151318	0.188206	0.156954	0.176043
ACCCCGCTAATGATTAC	0	0	0	0	0	0	0.00114416	0.00162338	0.00485605	0.0058319	0.00960307	0.00941688	0.0198607	0.0358782	0.0429068	0.0610589	0.0513535	0.0567918
GTAACCAACTCCTGAAT	0	0	0	0	0.000628141	0.000598802	0	0.00198334	0.00250179	0.00283789	0.00938416	0.0113056	0.0138923	0.0408741	0.0657588	0.0799189	0.0809778	0.09189
AGAGCTATTCATTTACT	0	0	0.00220361	0.00203046	0.00507042	0.00747126	0.0191617	0.0329715	0.0451759	0.0548552	0.094697	0.102989	0.158574	0.284907	0.388778	0.422414	0.3781	0.408163
TGTACTTGATGTGTAAA	0	0	0.000837872	0.00364583	0.00791855	0.0202629	0.0311284	0.0558376	0.0584795	0.0792212	0.130122	0.140116	0.199632	0.339493	0.436191	0.521912	0.459943	0.472491
CTTCTGGGACTCATAAT	0	0	0.00251362	0.00623202	0.00853242	0.0192731	0.0291369	0.0521111	0.0597253	0.0838323	0.141921	0.162871	0.241324	0.487246	0.610544	0.672382	0.635417	0.625106
ATAAGGCTTATAGGTGC	0.000359195	0	0.0064711	0.0206757	0.0307329	0.0565928	0.0878105	0.135545	0.151593	0.183198	0.289536	0.318324	0.495756	0.698955	0.759824	0.781928	0.724138	0.709788
GGCAAAGCATGGCTTAG	0	0	0.000447227	0	0.000647668	0	0	0.000422654	0.000355999	0.000735565	0.00196335	0.00200803	0.00103093	0.00363196	0.00460503	0.0102081	0.00639432	0.00767641
GGTTATCATGTCAATCA	0	0	0	0	0	0.00061237	0.00125	0.000424448	0.000731529	0.00138026	0.00276855	0.00396682	0.005923	0.0247967	0.0696422	0.0809748	0.0639445	0.0682676
CGCCCCGCTCCAAACAG	0	0	0	0	0	0	0	0	0	0	0	0.000362713	0.000751503	0.00344531	0.00655864	0.00783828	0.0106626	0.0123234
CCTACCATGAAATTGGG	0	0	0	0	0	0	0.000613497	0.000434216	0	0.000388199	0	0.0015186	0.000757002	0.001657	0.00453343	0.00814001	0.00642479	0.00768285
TGCGGGAGTAATCGTAT	0.0133791	0.0117336	0.106861	0.18859	0.231875	0.308392	0.347112	0.39534	0.410787	0.440516	0.52736	0.557854	0.711503	0.82304	0.823772	0.823821	0.773922	0.79446
AAGCGCCTAGGCATGAC	0	0	0	0.00107296	0.00136147	0.00307882	0.00254453	0.0065445	0.0159541	0.0150017	0.0436508	0.0334572	0.0624053	0.105665	0.143568	0.187551	0.1544	0.163743
ATGTAGCAGGCATAAAT	0.000357782	0	0.00534759	0.0222635	0.0308123	0.0611141	0.109872	0.143804	0.177923	0.193933	0.314626	0.332563	0.518331	0.71769	0.791919	0.814687	0.725463	0.708893
CAGAATTCACACAGCAT	0	0	0	0.00107181	0.00316056	0.00233508	0.00600601	0.0130187	0.0194407	0.0237016	0.0526005	0.060307	0.075827	0.148841	0.215709	0.257997	0.22091	0.242952
GTGGAGATATGGGGTAG	0	0	0.0232748	0.0498562	0.0913764	0.140695	0.20634	0.273302	0.293594	0.330845	0.444585	0.459928	0.647954	0.789048	0.827018	0.827767	0.755	0.749905
GTCGAACCACAACAGAA	0	0	0	0.000545256	0	0	0.00120192	0.000857265	0.000357143	0.00222717	0.0044586	0.00444609	0.011128	0.0284185	0.045	0.0679414	0.0632381	0.0680483
TAATGTACAGGCTAGAA	0	0	0.00370981	0.0171821	0.0382022	0.0672646	0.093732	0.144852	0.177163	0.19733	0.277922	0.329604	0.489831	0.659513	0.738602	0.771065	0.693756	0.690813
CAGATTTACAGACGATA	0	0	0	0	0	0	0	0	0.00035727	0.000357782	0.00338792	0.00223297	0.00333761	0.0102291	0.0147516	0.0190951	0.0117069	0.0254185
TGCACCATCAGAACATG	0	0	0	0.000528262	0.00249844	0.00238237	0.00716418	0.00973339	0.0103992	0.0196639	0.0251127	0.0423792	0.0586902	0.100997	0.142857	0.168408	0.14401	0.181344
TAAATATCCCAACGAAC	0	0	0	0	0.000657895	0.000630915	0	0.00213493	0.00314906	0.00311526	0.0126183	0.0131868	0.0195373	0.0429846	0.0712863	0.0750102	0.0857363	0.100097
ACACTCTCCTGGGCAAA	0	0	0.00618921	0.0168662	0.0234528	0.0390898	0.0535606	0.0740741	0.095917	0.0995312	0.144974	0.157895	0.219815	0.311721	0.362913	0.391214	0.339192	0.321884
TCGAGGCCTTTTGATAA	0	0	0.00632644	0.012605	0.0233372	0.0394737	0.0654408	0.100503	0.119056	0.144645	0.218462	0.263845	0.357614	0.632696	0.719305	0.754393	0.702562	0.687952
GTCGGCAAATACTCCAG	0	0	0.000465983	0.00052521	0	0.000615006	0.00249532	0.00554371	0.00776562	0.0116026	0.0180412	0.0283983	0.0404828	0.0612505	0.0860672	0.10042	0.0758963	0.0849315
AGCTAACTCAGCCCTGC	0	0	0	0	0	0	0	0	0	0	0	0	0	0	0	0	0	0
TAGCGGTAATGACAGTA	0	0	0	0	0	0.000591017	0.00123609	0.00497925	0.00563976	0.00903506	0.0232986	0.0243722	0.0337107	0.0637952	0.0829475	0.111949	0.0931818	0.107457
ACGAATGCCAAGATTGG	0	0	0	0	0	0.000608273	0	0.000424989	0	0.000750469	0.00182482	0.00374813	0.00822834	0.0140612	0.0296209	0.0415826	0.0307517	0.05306
ATTGAGTCCACAACGAC	0	0.000324359	0.000443459	0.00253936	0.00898012	0.00978699	0.0192982	0.0288221	0.0469388	0.0585204	0.101778	0.120516	0.174545	0.293096	0.381105	0.439485	0.40473	0.4121
AGCCAACTTGCAAGACC	0	0	0	0	0	0.00247525	0.00121581	0.0017014	0.00307167	0.00295203	0.00975927	0.0149733	0.0174564	0.0426579	0.0639582	0.0837761	0.0618831	0.0833841
GCTAGGGAGCAAAGTAC	0.0027416	0.00223401	0.0683005	0.124272	0.175187	0.258384	0.312639	0.384268	0.374873	0.387029	0.487627	0.535173	0.676639	0.809862	0.818873	0.805047	0.768243	0.763872
TACGCGATATCCGTATA	0	0	0	0	0	0.000607165	0	0.00161812	0.000348068	0.00105116	0.00249221	0.00448934	0.00601464	0.0163582	0.024031	0.0401003	0.029138	0.0311587
TAACAACACCCGGAACA	0	0	0	0	0	0	0	0	0	0	0	0.000374111	0.00125156	0.00117142	0.00479351	0.00534964	0.00693431	0.00485021
GCTCCAACTAATACAAC	0	0	0	0	0	0.000616903	0.000607533	0	0	0.000719424	0.00177096	0.00147765	0.0042951	0.0111111	0.027705	0.0354982	0.0343396	0.0413747
TGCAAAAGGGAAGTCCG	0	0	0.00872818	0.0250522	0.0386052	0.0672499	0.113161	0.161356	0.201466	0.237846	0.339704	0.350336	0.534487	0.741667	0.797118	0.803655	0.750571	0.734404
TCCCAAGGGTAGCAGAG	0	0.000314465	0.00223314	0.00460594	0.00866873	0.0153322	0.0236994	0.0443213	0.0654297	0.0800843	0.148975	0.169676	0.233536	0.426314	0.573116	0.614628	0.562935	0.58356
CCAGGCCTTAAATGGTA	0	0	0	0	0	0	0	0	0	0	0	0	0.000257334	0.00157418	0.00339623	0.0024262	0.00338092	0.00305717
GAACGCGAACAGACCTA	0	0	0	0.00108578	0	0.00255591	0.00968523	0.0104167	0.014721	0.018044	0.0386379	0.0392447	0.0503727	0.123926	0.150352	0.173999	0.139092	0.140499
CGGCTATACAAGTCATA	0	0	0	0	0	0.000597729	0	0.00248242	0.00111483	0.00353857	0.00620347	0.011611	0.0135689	0.0381974	0.0550601	0.0799518	0.0646272	0.0820969
ACCCCTCACATTTCAGG	0	0	0	0	0	0	0	0.00083091	0.00035524	0.00071048	0.00183599	0.000368732	0.00162646	0.00637233	0.00501672	0.0127417	0.0120919	0.012512
CGGACAACGGATACATC	0	0	0	0.00108932	0.000674764	0.00429975	0.00898588	0.0136519	0.0234079	0.0231894	0.053211	0.0585347	0.0772272	0.162888	0.201186	0.22497	0.203741	0.206918
GAGAAGAGATGTCACAG	0.000713267	0	0.00711744	0.0129199	0.0422535	0.0613985	0.0970641	0.138585	0.162447	0.20142	0.2836	0.340655	0.51547	0.753293	0.801615	0.817889	0.739957	0.746883
ACATACTAGAGGGTGTT	0.000345066	0.000306091	0.0266778	0.0609113	0.10034	0.165198	0.19831	0.271021	0.304545	0.316588	0.428744	0.437426	0.603428	0.775057	0.808634	0.798345	0.753393	0.740538
ACGGAGTTGCGAATGAG	0	0	0.0142857	0.0251704	0.0443623	0.0921739	0.133945	0.189793	0.243743	0.254048	0.39873	0.404906	0.588411	0.775758	0.832435	0.81662	0.780424	0.758087
CGTTACACCAGTTTCAA	0	0	0	0	0	0.000734754	0	0	0	0.000865426	0.000734214	0.000895255	0.0011409	0.00316581	0.00993377	0.0217034	0.0396301	0.0535308
ACACTTGAAGAACTGGC	0	0	0.000473261	0.000536193	0.00189994	0.00622278	0.011335	0.0218396	0.0376541	0.0402708	0.0769693	0.106619	0.141509	0.239437	0.330441	0.393395	0.340009	0.35034
AGGGAACAGCCATAGAT	0.000357015	0	0.0110429	0.037234	0.059728	0.10838	0.147465	0.212981	0.245614	0.277861	0.389961	0.423548	0.584685	0.743761	0.822995	0.818891	0.760656	0.74128
GTACCGCGGCAAAATCC	0	0	0	0.00167317	0.00151057	0.000627746	0	0.00135563	0.000332336	0.00145879	0.00201613	0.00512258	0.00753201	0.0245451	0.0343895	0.0514192	0.0438202	0.0535769
ACTGACCATTACGCACA	0	0	0	0	0.000633714	0.00189994	0.00127389	0.00217865	0.00454069	0.0069776	0.0128913	0.0197441	0.0357599	0.0652263	0.0968977	0.128471	0.111685	0.117147
GGTATGAGTATAGGTAT	0	0	0.00190386	0.00605449	0.0113507	0.0395869	0.0517138	0.0744222	0.0998984	0.129225	0.205347	0.218902	0.318586	0.554479	0.643233	0.707543	0.614141	0.626318
AAGGCAGCGGCATATAC	0	0	0.00352578	0.0199461	0.0327273	0.0569436	0.0771099	0.132284	0.156125	0.190335	0.304294	0.326572	0.448957	0.636102	0.702692	0.741001	0.705413	0.671365
AAAAGGAGGTTGAGTCT	0.28023	0.285426	0.428631	0.522201	0.524599	0.612326	0.616066	0.649814	0.654407	0.649123	0.726515	0.742627	0.837133	0.902698	0.908448	0.903445	0.89563	0.891691
GGACAAATTATACGATT	0	0	0.000458085	0.000561167	0.00121139	0.00483676	0.00658683	0.0149026	0.0183163	0.0257034	0.056701	0.0564608	0.0807036	0.154008	0.231712	0.276529	0.269089	0.288049
GGTGTTCTACAGATATA	0	0	0	0	0	0	0	0	0	0	0	0	0.000989854	0.00322841	0.0145315	0.0272762	0.0191106	0.0291848
GTTTTTGGACATATTTA	0	0	0	0	0	0.0019685	0.00121877	0.00172117	0.00445931	0.00511945	0.0142126	0.0159067	0.0250663	0.080382	0.148785	0.176708	0.141895	0.172481
TAATTAAGGACCATTTC	0.0045598	0.00690088	0.0587755	0.13012	0.173913	0.243523	0.304422	0.341483	0.350466	0.377615	0.444896	0.495471	0.668579	0.780797	0.806918	0.81492	0.765816	0.762162
TTTCAGCGGAGCAATAA	0	0	0.00389442	0.0110442	0.0205882	0.0328612	0.070186	0.0866206	0.108446	0.137434	0.214041	0.258427	0.426072	0.68268	0.773843	0.783563	0.731336	0.707354
TCATGAGTTAACTGAAG	0	0	0.00262123	0.00611933	0.00630734	0.0191982	0.0380403	0.0486726	0.05628	0.0812672	0.15127	0.153024	0.232074	0.385641	0.506899	0.550526	0.514178	0.539827
CCGTGACCCAGCCAATA	0	0	0	0.0009995	0.00277778	0.00551809	0.0127196	0.0288066	0.0283567	0.0419378	0.0722812	0.0973517	0.129283	0.217002	0.262913	0.312579	0.278451	0.288308
GGGTGAGCAAGATAGGC	0	0	0.00259853	0.00938735	0.0200258	0.0410133	0.0761452	0.096268	0.137249	0.151615	0.270217	0.273819	0.41538	0.637657	0.731471	0.754266	0.699772	0.691628
CGGTGTTACGTGAGAAT	0	0	0.00562771	0.0151589	0.0412607	0.0516459	0.090379	0.128389	0.145936	0.1839	0.273638	0.304153	0.465979	0.676371	0.755248	0.790984	0.720057	0.694741
GTTTGACCATCTAGACA	0	0	0	0	0	0	0.00198939	0.0017043	0.00215595	0.000358166	0.00296736	0.00676692	0.00751101	0.0265198	0.0425287	0.0610406	0.0457614	0.057971
TTTAATTGAAAGTATGT	0	0	0.000448229	0.00156986	0.00239952	0.0128362	0.00553165	0.0200481	0.031746	0.0352662	0.0747826	0.0833022	0.127129	0.235318	0.324408	0.389396	0.361712	0.369737
TTAAGATGTGTCAGCGT	0	0	0.00129478	0.00416667	0.00379987	0.0157385	0.0299694	0.0537364	0.0701262	0.0803509	0.146903	0.180891	0.227972	0.382241	0.456859	0.508997	0.499088	0.501939
GGATACAGCTGACAACA	0	0	0	0.0010582	0.00349406	0.00373832	0.00857318	0.0230292	0.0265138	0.036643	0.0528634	0.066313	0.0885978	0.169443	0.200156	0.232838	0.191366	0.191296
AGTAAGAAACCTACAGG	0	0	0	0.00155039	0.00480192	0.00613497	0.0069646	0.0164626	0.022807	0.0296429	0.0501166	0.0671785	0.0949316	0.183142	0.254453	0.285714	0.241042	0.28008
AGCCAATACTGCCAATT	0	0	0	0.000525762	0	0.0011409	0.00823045	0.0106677	0.0153009	0.0241343	0.0499398	0.051124	0.0698853	0.155408	0.23299	0.293867	0.270627	0.294526
GTACATGCATTCCTTCA	0	0	0	0	0	0	0	0	0	0	0	0	0.00026617	0.00211864	0.00440529	0.00597525	0.00848111	0.008519
GAATAGCACGGAAAATT	0	0	0.00232775	0.00342801	0.00607533	0.0189003	0.0152672	0.0360866	0.0408093	0.0612526	0.0976037	0.111111	0.176754	0.372414	0.48677	0.511101	0.480826	0.494987
GATGTCAATCCCATAGA	0	0	0.000951475	0	0.000634115	0.00189633	0.00521512	0.0100393	0.0112281	0.0193402	0.0382244	0.0404735	0.0593595	0.0954918	0.148585	0.159934	0.152355	0.155063
GCAAGGGTCATGAAGAG	0.00132582	0.00119474	0.021153	0.0694239	0.112346	0.174779	0.219098	0.301813	0.318773	0.343318	0.430779	0.45173	0.613663	0.780126	0.829339	0.830756	0.775638	0.760569
CGAAAGTGCACGGAAAC	0.000421763	0	0.00047824	0	0.00141044	0	0.00514801	0.00441306	0.00685179	0.00948213	0.0209974	0.0237817	0.0377795	0.0920146	0.10506	0.132083	0.111199	0.110097
TTGACATATGGCCAGGA	0	0	0	0	0	0	0	0	0.000364431	0	0	0.000377074	0.000758725	0.00414766	0.00547517	0.0163934	0.0116152	0.0125114
TAGTCAAACGACCCAAT	0	0	0	0.00201511	0.00134318	0.00465929	0.00809465	0.0125557	0.0133961	0.0251505	0.0494541	0.0571534	0.0819889	0.151001	0.226508	0.286896	0.246832	0.262715
GCTCAAATTGACCACGG	0	0	0	0	0	0	0	0	0.000725689	0.00075959	0	0.00185805	0.00392773	0.0150313	0.0222396	0.0300639	0.0289331	0.0278674
GCCGATCTGTAAGCTAG	0	0	0	0	0	0	0	0	0.000368189	0.000729927	0.00190476	0.00150943	0.00417101	0.0190724	0.0412331	0.0461233	0.0413163	0.0465702
ACGCTAATACCACCATC	0	0.000332779	0	0	0	0.00310174	0.00382409	0.00981595	0.0140123	0.0182273	0.0360195	0.0468455	0.0599638	0.138131	0.176318	0.218671	0.187698	0.215026
AACGTAGCTCACAAACC	0	0	0	0	0.000675219	0.0012012	0.00127226	0.00262812	0.00421793	0.0119277	0.0138221	0.00993125	0.0219323	0.0569318	0.0741962	0.0881977	0.085123	0.0966719
CAACCCCTAAGATAGAC	0.000394477	0	0.000468165	0.000535619	0.00123533	0.00252685	0.004914	0.0183181	0.0208986	0.0272597	0.0432181	0.0699354	0.0937664	0.170097	0.242339	0.275394	0.238199	0.266441
TGCAATATGGGGTTTAC	0.000353607	0.000314465	0.0264527	0.0539267	0.0957116	0.135488	0.178947	0.262485	0.275373	0.298525	0.404747	0.434783	0.589077	0.773716	0.809059	0.813256	0.776139	0.754754
GGCAACACCGTGAATCA	0	0	0	0.000565931	0.00207039	0.00251099	0.00328299	0.00737207	0.00895095	0.011325	0.0263336	0.0350404	0.0453834	0.0770887	0.0917969	0.114522	0.096231	0.0998752
ATGTGGAATAGTACGGC	0	0	0.00716525	0.03102	0.0433045	0.0619104	0.119146	0.178454	0.222333	0.242053	0.33113	0.338567	0.511432	0.672611	0.713737	0.722064	0.681736	0.702873
GAATATGGAGCCAAGAC	0.0052521	0.00496894	0.0600343	0.113778	0.167079	0.244966	0.289142	0.344081	0.377762	0.408471	0.48142	0.51281	0.694274	0.807986	0.830776	0.813919	0.775767	0.757588
TTGCAGTAACCAAAGGA	0	0	0	0.000564016	0	0	0	0	0.000719424	0.000378501	0.00324254	0.000775194	0.00287431	0.00617792	0.00902009	0.0176778	0.00953107	0.0131579
TACGCGAATTTCGGTTA	0	0	0	0	0	0	0	0	0	0	0.000664452	0	0.000534474	0.00128811	0.00284206	0.000835073	0	0.000914913
AAGATTTCGTAGTGCTT	0	0	0.00045208	0.00259471	0.00175439	0.0112827	0.021726	0.0313531	0.0450863	0.0459941	0.0797753	0.10967	0.150137	0.255894	0.369485	0.403923	0.370551	0.397228
CACGAATCTCGTGAATA	0	0	0	0	0	0	0	0	0	0	0	0	0	0.00265369	0.00341734	0.00745959	0.00587774	0.0110098
AGACTGCATAAACTACT	0	0	0	0.00213904	0.00117786	0.00765156	0.0114141	0.0245629	0.0278358	0.0325061	0.0650264	0.0801958	0.117091	0.19802	0.293328	0.334192	0.286633	0.351606
GTGACTGAGCTAATACT	0	0	0.00222124	0.00863821	0.0163636	0.0194731	0.0459837	0.0736268	0.0787776	0.099141	0.16338	0.18196	0.28297	0.523188	0.605836	0.676212	0.653865	0.648116
ACCTCGTTGGAGCACAA	0	0	0.00275103	0.00367069	0.00836013	0.0204678	0.0369674	0.0662359	0.0982019	0.113063	0.166118	0.19429	0.282308	0.468519	0.567804	0.639098	0.570305	0.575572
CTACTCCCTTACCATTC	0	0	0	0	0	0	0.000613874	0.00462379	0.00242887	0.00481303	0.0108077	0.0124434	0.017004	0.0478821	0.0625	0.0840297	0.0726058	0.0863446
AAGCTGAAGCACAGATT	0	0	0.00136799	0.00158479	0.00441084	0.0119347	0.0139064	0.0291845	0.0350621	0.0412566	0.0804258	0.0970149	0.130667	0.261311	0.352057	0.377131	0.373048	0.423249
ACATTCCGAAAGTTTTG	0	0	0	0	0	0	0	0	0.00037679	0	0.000577701	0.000378644	0.000807972	0.00660793	0.0101256	0.0158664	0.0185934	0.0282862
GTGGTGATACATGGTGA	0	0	0	0	0	0	0	0.00225836	0.00146574	0.00194704	0.00776197	0.00870882	0.01249	0.0358598	0.0565533	0.0803119	0.063619	0.0803819
GTTGAAGTTTGCGGAAG	0	0	0	0	0.00195185	0.00187383	0.00430769	0.00797166	0.0160028	0.0157539	0.0372549	0.0417495	0.0618884	0.126392	0.183754	0.207237	0.161924	0.194879
ATACGCATGCTTACAAT	0	0	0.000465549	0.00160772	0.00130463	0.00547445	0.0095751	0.0203335	0.0238604	0.0274927	0.0671141	0.0703942	0.0971627	0.148148	0.21662	0.252361	0.202679	0.232664
CAAAGGACAATCCAGGT	0	0	0	0	0	0	0	0	0	0	0	0	0	0	0	0	0	0
AGCTAACGCTCACTAGT	0	0	0.000465983	0	0	0	0.000650618	0.00311665	0.00721884	0.00853706	0.0182927	0.0197981	0.0279373	0.0569486	0.0821414	0.117771	0.0939926	0.111909
CTCTCGAGATAAACACA	0	0	0	0.000573723	0	0.000619195	0.00492914	0.00853971	0.0115232	0.018485	0.0306373	0.0416513	0.0587024	0.131133	0.205336	0.233083	0.214065	0.242045
GTAAGTCCACAGTAGAA	0	0	0	0	0	0.000657895	0.000635728	0.00276243	0.00404412	0.00609756	0.0162357	0.016738	0.031639	0.0618865	0.104878	0.132687	0.106006	0.111033
ATGGAGGTGCTTGAGAA	0.0721649	0.0658326	0.171227	0.2706	0.312353	0.383924	0.423034	0.471653	0.461618	0.502875	0.572133	0.585077	0.737737	0.841938	0.847176	0.841817	0.794295	0.806261
TGACGACCTTAGAACCA	0	0	0.00267499	0.00582011	0.0051713	0.0154028	0.0248937	0.0528726	0.0495587	0.0637011	0.145231	0.133595	0.193661	0.327273	0.423315	0.511447	0.467391	0.485726
ACAAGTCTACCCCGTCT	0	0	0	0.00099453	0.00265252	0.00361882	0.0127389	0.012605	0.0308096	0.0312067	0.0670206	0.0791557	0.0943248	0.187414	0.256353	0.308696	0.271366	0.286256
TCCGCATCGCGGGTAAT	0	0	0	0	0	0	0	0	0	0	0	0	0	0.000850702	0.00164069	0.00427168	0.00389712	0.00800237
ACGGGGGGATTGTGACA	0.0677386	0.0614113	0.190435	0.293248	0.319397	0.411026	0.427184	0.484375	0.503421	0.526634	0.600255	0.627262	0.758969	0.858322	0.858654	0.849194	0.801705	0.821239
AACGCCAGGGGCCATAT	0	0	0	0	0.00207326	0.00507292	0.00361011	0.0127922	0.021262	0.0229968	0.0447663	0.0614875	0.0765742	0.146519	0.199826	0.211382	0.211957	0.227436
TAGAAAGGGCACCGAAC	0	0	0.00305144	0.0121693	0.0162973	0.0356927	0.0531136	0.0704107	0.0936097	0.120173	0.207585	0.201498	0.27963	0.460044	0.565162	0.640867	0.591107	0.576533
GGATAGTACATACTTCC	0	0	0	0.00166482	0.000592768	0.00249377	0.00502197	0.0084246	0.0120923	0.0150207	0.0389841	0.0381104	0.0599891	0.140863	0.196781	0.224101	0.189534	0.207
ATGTAGAGTGAAGGGTT	0.000396825	0	0.00384615	0.0100264	0.0237805	0.0481998	0.0752816	0.107027	0.129507	0.15885	0.248536	0.28394	0.458528	0.705024	0.797478	0.801322	0.74257	0.726411
ACGGCTCTTGACACATA	0	0	0	0	0	0.00128617	0.000636132	0.00131119	0.00183083	0.00324807	0.00863132	0.0114635	0.0125803	0.0257059	0.0436059	0.0640167	0.0423477	0.0488805
CTTCGTGAAATTGGCAG	0	0	0	0	0	0	0.000632911	0.000881446	0.00113336	0.00185667	0.00513809	0.00564972	0.0075188	0.0206321	0.0352755	0.0484147	0.049238	0.053211
GGCAAGATTTTTCCGAA	0	0	0	0	0.000618812	0	0.000613874	0.00125997	0.000739372	0.001514	0.00380469	0.00270898	0.00860047	0.0348325	0.056145	0.0764597	0.0572451	0.0697996
CAGGTAGACATTAATAT	0	0.000346981	0.0101149	0.0311987	0.0566038	0.0983705	0.140088	0.208877	0.231707	0.272794	0.38734	0.385143	0.56774	0.750871	0.811051	0.818033	0.76081	0.75678
CCTATGAGATATGTGAG	0	0.000333667	0.0130454	0.0307612	0.074005	0.131998	0.157987	0.233637	0.251311	0.29828	0.391331	0.418047	0.596273	0.75079	0.826135	0.842062	0.775408	0.768384
TCTACATAACCCCGAAG	0	0	0	0	0	0	0	0	0	0.000371609	0.00250941	0.00340909	0.00533903	0.0115813	0.0245763	0.0408889	0.0442584	0.0528634
ACAATACCGAAATTGGT	0	0	0	0	0	0	0	0	0.000366032	0.000749625	0.00249844	0.00316832	0.00295699	0.00816853	0.0247308	0.0354701	0.0245041	0.0293245
TGCAAAGGCGTGAACAT	0	0	0.0265071	0.0677452	0.110897	0.179802	0.233742	0.278826	0.319894	0.326878	0.429404	0.462893	0.650469	0.764946	0.816437	0.839679	0.749292	0.755909
TGCTACTAAATTGCCCC	0	0	0.000466418	0.00109709	0.00705716	0.012971	0.0228395	0.0350063	0.0488746	0.0592223	0.114394	0.129616	0.189806	0.297098	0.356632	0.419593	0.365338	0.394727
AGCGAGATACACAGGGG	0	0.000337724	0.00328638	0.00687104	0.0113712	0.0230386	0.0429371	0.0781717	0.113588	0.137425	0.201452	0.237495	0.354143	0.558848	0.66239	0.700437	0.644404	0.65055
TTAGAGAGCCCAGTTGA	0	0	0	0.00157315	0.0036049	0.00494132	0.00620732	0.0139983	0.0128205	0.0301545	0.0461939	0.0531587	0.0797272	0.141743	0.211279	0.254305	0.223524	0.238762
ACACAAAGGTATCGATT	0.000357526	0.000315159	0.0266831	0.065	0.107563	0.167128	0.218642	0.279951	0.312568	0.318943	0.413669	0.446809	0.627316	0.773275	0.816858	0.815468	0.764885	0.752541
GACAATTTGATCCCGAA	0	0	0	0	0	0	0.000665779	0.0045208	0.00403226	0.00416825	0.0143043	0.0154679	0.02072	0.0369405	0.0590854	0.0717723	0.058618	0.059848
TTTTAGACACCTTACAA	0.000400641	0	0	0	0	0.00124922	0.00192061	0.00265487	0.00379219	0.00449438	0.00359497	0.0144872	0.0281233	0.0487082	0.0820073	0.120214	0.0983747	0.105958
GAACCAGGTAGCGATAA	0	0	0	0	0.000650195	0.000644745	0.00317058	0.00774194	0.00718391	0.0141474	0.0171429	0.0352031	0.0495801	0.119615	0.172227	0.236266	0.194576	0.204414
ACAGCGAATATTATGCT	0	0	0.00565217	0.0177268	0.0311005	0.0622066	0.0939716	0.130837	0.15649	0.182696	0.274605	0.30763	0.446306	0.664018	0.754058	0.782628	0.718019	0.711789
GAACAGATTTTTTCGAT	0	0	0	0.000547945	0	0.000584795	0.00667476	0.00589474	0.0060173	0.0108538	0.02693	0.0285929	0.0449179	0.121225	0.186837	0.234331	0.20604	0.225324
ACTTGGTACAAAAACCC	0.00036846	0.000322581	0.00612691	0.0179551	0.0401845	0.054755	0.0924073	0.126409	0.160799	0.188546	0.349016	0.284455	0.453409	0.666667	0.741733	0.757603	0.688832	0.677981
GGGAGTTTCCGTGAACA	0	0	0	0	0	0	0	0	0	0	0	0	0	0	0	0	0	0
TGCTATCTGGGAATACT	0	0.00100671	0.00661959	0.0102564	0.0327273	0.0397501	0.0795739	0.130579	0.136936	0.164213	0.287206	0.286552	0.484615	0.679436	0.800316	0.794658	0.742374	0.72386
AAAAGGGGATCTAGCTA	0	0.00097371	0.0260504	0.0716757	0.110511	0.176225	0.216636	0.281427	0.30448	0.326121	0.452467	0.453277	0.634125	0.771636	0.825703	0.819241	0.768563	0.767095
GATAACAAACAGATACC	0	0	0	0.000572082	0	0	0	0.00177305	0.00190549	0.00151745	0.00373599	0.00265252	0.00930714	0.0278373	0.0517454	0.0744539	0.0557606	0.070079
AATTTTGCGTCGCCATT	0	0	0	0	0	0	0.00133422	0.00133511	0.0019253	0.00482121	0.00818125	0.0103257	0.0168776	0.0367329	0.0603521	0.0691742	0.0516648	0.0650925
ATAAACCACCCACCCCA	0	0	0	0	0	0	0	0	0.000344353	0.000733945	0.0023622	0.00292291	0.00340047	0.00700607	0.0144928	0.0226244	0.0135014	0.0206872
GATTGACAAAGACATGG	0	0	0	0	0	0.00067659	0	0.000469263	0.00226074	0.00153905	0.00567823	0.00851723	0.0137392	0.0272456	0.0448819	0.0576216	0.0410694	0.0545337
TTGCAGCGCAAAATACA	0	0	0	0	0.000687285	0.000659631	0.000645578	0.0016942	0.00588668	0.00681818	0.015534	0.0131528	0.0234141	0.0464173	0.0710009	0.0834011	0.0658756	0.0825479
GTGGAATAGCATTCTAC	0	0	0	0	0.000621504	0.00313283	0.0056962	0.00906344	0.00532927	0.0147005	0.0219378	0.0344961	0.0462549	0.101695	0.150225	0.196172	0.159033	0.179413
AGCGAACTCCACTGGTG	0	0	0	0	0	0	0	0	0	0	0.000696379	0	0.000539957	0.00289376	0.00464936	0.006	0.007263	0.0089751
TAACCTTGGTTAGCCCC	0	0	0	0.000548847	0.00807636	0.019883	0.0277778	0.0439087	0.056484	0.0681138	0.122685	0.148218	0.198566	0.343119	0.408573	0.497597	0.437172	0.469804
ACCTGAAGTAACATCCC	0	0	0	0	0	0	0.000656599	0.00171821	0.00258112	0.00634092	0.0120887	0.00938233	0.0195187	0.0379022	0.0737218	0.0924078	0.0837739	0.111933
TCTGCATTGCAATTAGT	0	0	0	0	0	0	0	0.000850702	0.00151343	0.00184502	0.00188324	0.00641797	0.00661551	0.0168031	0.0237712	0.0403471	0.0348883	0.0390244
AACGGTACGTTTTTGGG	0	0	0	0.00109649	0.0013089	0.00435053	0.00976801	0.0149188	0.0187431	0.0264672	0.0577957	0.0691299	0.0978712	0.171259	0.21583	0.256828	0.207539	0.214625
AGACAACCTTATTTCCC	0	0	0	0.000549149	0.000659196	0.00364964	0.0043024	0.00948276	0.0147695	0.0248424	0.0388158	0.0502318	0.0686009	0.122846	0.177632	0.21223	0.190261	0.215236
AATTTGCGAGAGGTACC	0.0011194	0.000641849	0.0357922	0.0934383	0.136394	0.203277	0.261963	0.324418	0.359279	0.372688	0.483085	0.485774	0.676552	0.805787	0.836325	0.830837	0.765478	0.770485
TCAGATCTTTGTTATTT	0	0	0	0	0	0.000665336	0	0	0	0.000721501	0	0.00119095	0.00103734	0.00893237	0.0192077	0.0208156	0.0226617	0.0316134
AGGTCCTATGAATCCCT	0	0	0.00223914	0.00454316	0.0119197	0.0133721	0.0257762	0.0569467	0.0694397	0.0702143	0.130907	0.150098	0.212784	0.389861	0.500215	0.555131	0.531717	0.537654
AAAGTTGACTTACGGAG	0	0	0	0.000560224	0.00135685	0.00068306	0.00194679	0.00531444	0.006886	0.00916758	0.0154036	0.0297352	0.0359396	0.0854775	0.108852	0.139662	0.119631	0.131446
AGCCCTGTAATCATACA	0	0	0	0	0.00068306	0.000639386	0.00124069	0.00558419	0.00145879	0.00576577	0.0133418	0.0112812	0.0256549	0.0627163	0.103513	0.12533	0.0983182	0.11865
ATAACTCCGCGACACCG	0	0	0	0	0	0	0.000693001	0.000448029	0.00145085	0.0022927	0.00348432	0.00758438	0.0086728	0.0230456	0.0362673	0.0488323	0.0497756	0.0577411
GACCAAAGACGACATTA	0	0	0	0	0.00069735	0.000636943	0.00327225	0.00506912	0.00351837	0.00793336	0.0121328	0.016712	0.0188828	0.0490956	0.0702034	0.0904189	0.0726257	0.0726895
CTAGTTATTTTGGTCAT	0.00124121	0.000361795	0.00280505	0.00108696	0.00562852	0.00621891	0.00679852	0.016066	0.0196221	0.0348148	0.0601227	0.0799367	0.0940422	0.200086	0.269139	0.308901	0.273536	0.287785
AAAACTCACGCGCGTAT	0	0	0.000969932	0	0.00228137	0.00257235	0.00333111	0.00550964	0.00987306	0.0154015	0.0281294	0.0311391	0.0507704	0.096546	0.125049	0.158326	0.13361	0.148766
GCCCCAGACAACAGTCT	0	0	0	0.000574383	0	0.00131406	0.00130208	0.00233427	0.00505963	0.00494297	0.00697837	0.0123743	0.0169402	0.0302626	0.0567319	0.0916385	0.06958	0.0865543
AGGGTTCGTAACAAGCA	0.000791766	0	0	0.000540249	0.00122175	0.00587084	0.00744417	0.00685812	0.0155383	0.0155244	0.0294118	0.0392082	0.0536313	0.0893288	0.114868	0.147451	0.127183	0.133749
GCCAAGGACGGAAACTC	0	0	0.000966651	0.00482057	0.00632467	0.0145939	0.0306331	0.039031	0.0505638	0.0762585	0.132324	0.125248	0.183593	0.317304	0.35452	0.360705	0.321912	0.322974
ATATTAGTTGAACCCGC	0	0	0.000482393	0.00286697	0.000682594	0.000634921	0.00320513	0.0132827	0.0183083	0.018688	0.0448179	0.0588012	0.0751384	0.136423	0.194433	0.242359	0.215865	0.231405
CTCTACTTCAGGGCGAA	0	0	0	0	0	0	0	0	0	0	0	0	0	0.000439367	0	0	0	0.000665779
CTATTACACACCTCTAA	0	0	0	0	0	0	0	0.000438404	0	0.000714541	0.0042709	0.0029347	0.00557325	0.013315	0.0255358	0.027991	0.0274725	0.0277243
ACGGTAGTGCACCGAAT	0	0	0	0	0.000710227	0	0.000678426	0.00327409	0.00545653	0.00736434	0.0124672	0.0158023	0.0249664	0.0342679	0.0631283	0.0623946	0.0633117	0.0675
ACGCGGACAAAACGCTC	0.000414079	0	0	0.000576369	0.00132714	0.000686342	0.0052459	0.010885	0.0160542	0.0210608	0.0469484	0.0496568	0.0657565	0.139776	0.171462	0.194291	0.152812	0.181446
GAGTTTCCAAGTTTTGA	0	0	0	0	0	0.000648929	0	0.000423908	0.000395413	0.0019305	0.00322789	0.0032077	0.00689838	0.0196982	0.0358437	0.0678479	0.0592562	0.064085
TGACGAAGATGCACGTA	0	0	0	0	0	0.000636537	0	0.00138313	0.00695716	0.00489458	0.0167806	0.0138383	0.0195098	0.0543916	0.0852554	0.0926714	0.071674	0.0876712
ACAACAATAGTACAAAC	0	0	0	0.00110681	0.00243754	0.00248447	0.00738462	0.0255565	0.0247415	0.0353112	0.0658057	0.0719564	0.107046	0.202188	0.293792	0.352807	0.325832	0.320584
AGTAGTAGGTTGGAATT	0.000383877	0.000332005	0.0108108	0.0211416	0.043787	0.0838599	0.121194	0.164325	0.201912	0.235248	0.307995	0.37272	0.524695	0.74677	0.813916	0.81446	0.756757	0.722459
CATCCGGGCCACTACAA	0	0	0	0	0.000802568	0.00201072	0.00671141	0.00546946	0.013295	0.0129573	0.00212615	0.029908	0.0403443	0.0842018	0.110309	0.129318	0.109308	0.113338
CCAATAATGCTATCGAA	0	0	0	0.000566251	0	0	0.00251099	0.00299145	0.00233736	0.00379363	0.009375	0.0154455	0.0251856	0.0551847	0.0871228	0.0972812	0.0780846	0.0964756
TTGGGTTATACATCGGA	0	0	0	0	0	0.000671592	0	0.000898876	0.00242522	0.00191791	0.00468227	0.00518548	0.00866142	0.0225244	0.0269509	0.0325203	0.0248544	0.0293333
CCTGTGGATATAAACGG	0	0	0.000468604	0.00273823	0.00260586	0.0105634	0.0187617	0.0328836	0.0524133	0.0696462	0.108472	0.116346	0.147714	0.275225	0.33612	0.400526	0.359791	0.351609
TGCGTTAGGGCAAAAAG	0	0	0.00356506	0.00911392	0.0196721	0.0285537	0.0617284	0.0769231	0.0928133	0.13127	0.234559	0.234754	0.381598	0.616162	0.726908	0.766182	0.69183	0.698222
GTCCTCAATGAAACACA	0	0.00038373	0	0	0	0	0	0.00178094	0.00146681	0.00188822	0.00128452	0.00702479	0.00680272	0.0235244	0.0528634	0.0656304	0.0532787	0.0713793
TGTTCAAACTAGAGTGA	0	0	0	0	0	0	0	0	0	0	0	0	0	0.000441501	0.000834376	0.0012621	0.00320384	0.00643631
TCATAATCGAGATTGCG	0	0	0	0.00321716	0.00385356	0.00792683	0.0105656	0.013617	0.0258714	0.0400453	0.0587484	0.0677634	0.11657	0.25492	0.322552	0.411003	0.323702	0.35499
TCCCGAGAAACTCACCA	0	0	0	0.00104932	0.00269179	0.00497512	0.010772	0.0138169	0.0159688	0.0207355	0.0429262	0.0596451	0.0866742	0.153425	0.253553	0.292779	0.253288	0.281565
CTATAACTGGGTTTATT	0	0	0.00592795	0.0164282	0.0342754	0.0658436	0.0979284	0.131718	0.175863	0.199306	0.308237	0.327946	0.497651	0.705365	0.780285	0.79357	0.72891	0.701115
GATAGAACCGCGAAGAT	0	0	0.000513084	0	0.000694444	0.00129199	0.000615385	0.00591985	0.00867365	0.00905512	0.0219496	0.0266458	0.0459267	0.0979381	0.172794	0.208949	0.196373	0.179232
GACCACGAAAGGCAAAC	0	0	0	0.00221607	0.00276817	0.00187032	0.0112882	0.0160624	0.0233561	0.0245376	0.0598291	0.0512119	0.0943098	0.193891	0.281944	0.326023	0.285096	0.289301
GTCAGACCTAACCAAAG	0	0	0	0	0.000665336	0.00182704	0.00482094	0.00611087	0.0105382	0.0135747	0.0282337	0.0301404	0.0358535	0.0949568	0.127455	0.160248	0.142258	0.150246
ATGACGAGTCACGTGTG	0	0.000348432	0	0.00552792	0.0104969	0.0151415	0.0316414	0.0666352	0.0837354	0.0930498	0.164879	0.160596	0.213102	0.321962	0.381611	0.41039	0.341589	0.354665
TCGAACTATATGGTGAG	0	0	0	0	0.000643915	0.00312695	0.00691389	0.00682303	0.0144542	0.0130952	0.0414966	0.0347475	0.0543388	0.112682	0.157263	0.203451	0.166737	0.191219
GCAGTACCAGCCGGACA	0	0	0	0.000592417	0	0	0	0	0	0	0.00148368	0.000825764	0.00133976	0.00128755	0.00236407	0.00288184	0.00446097	0.00278983
GGGACACTAGTTGAGAA	0.000751033	0.000652316	0.0121951	0.03177	0.0686398	0.122183	0.187275	0.249681	0.275	0.279442	0.416337	0.40585	0.603496	0.724724	0.796547	0.813796	0.764817	0.750208
CAATTAGGCATAATCTG	0.00039032	0	0.00129199	0.00373333	0.010665	0.0227833	0.0431349	0.0615194	0.0750552	0.103614	0.160123	0.180595	0.279307	0.49603	0.619863	0.673209	0.619718	0.608475
AGTTAAGCGGGTTTGAT	0	0	0.00674764	0.0272	0.0457433	0.0666667	0.104938	0.161333	0.21163	0.224382	0.311066	0.347056	0.523347	0.730048	0.816149	0.819167	0.754427	0.734502
ACTTCTAAGGTTAAGGG	0	0	0	0.00168067	0.00316857	0.00665457	0.0123377	0.0233969	0.0330827	0.0416667	0.0771176	0.0866911	0.131909	0.221325	0.297828	0.333042	0.292068	0.298444
ACCAATCTTAGGAACAA	0	0	0.000973236	0.000549451	0.000618812	0.000642674	0.00711054	0.0112505	0.00961169	0.0165787	0.0336936	0.042545	0.0576099	0.120753	0.183111	0.231982	0.193228	0.194433
GCACCTAACACCTAATC	0	0	0	0	0	0	0.000642674	0.000451467	0.0023511	0.00193949	0.00198939	0.00568413	0.00958977	0.0274474	0.042126	0.0609181	0.0465214	0.0652921
GACGGCGCAACATTGAA	0	0	0.0014313	0.00330579	0.00892193	0.017601	0.0198544	0.0422794	0.0552506	0.0695943	0.0962224	0.120703	0.177652	0.254593	0.291254	0.325363	0.301205	0.301083
ACTGAACACGTCGGATA	0	0	0	0	0	0	0	0	0	0.000389712	0	0	0.000560695	0.000852878	0.000792707	0.00322841	0.00289331	0.00187735
AAAATACTTACTCATTA	0	0	0	0	0	0	0	0.000472144	0.000386548	0.000371885	0.00239521	0.00743349	0.00702759	0.0117697	0.0216086	0.034699	0.0329502	0.0464104
CGTGATAAGCTCCGTAA	0	0	0	0	0	0.000662691	0	0.000892857	0.000765111	0.00114635	0.00066313	0.00242522	0.0053132	0.00930233	0.0193196	0.0282855	0.0218358	0.0310559
GCACTACAAGAAGACTT	0	0	0	0.00058651	0.000645161	0.00186451	0.00192678	0.00353669	0.00663472	0.00727273	0.0344396	0.0288274	0.0471024	0.155855	0.260689	0.321875	0.273448	0.310734
CAAGAGACCTACTTTAG	0	0	0.00370714	0.0145153	0.0228503	0.0522209	0.0756659	0.108869	0.140097	0.16193	0.269133	0.263202	0.407488	0.662517	0.742981	0.756554	0.685047	0.655306
CCCACGTGTCACCAACA	0	0	0	0	0.000733676	0.00133067	0.00414079	0.00691244	0.0113435	0.0151114	0.0301075	0.0497018	0.0516181	0.0887728	0.123605	0.162389	0.130809	0.173491
GATGAAAATTCGTTCGT	0	0	0	0	0	0	0.000628536	0.0018018	0.00114416	0.00330579	0.00682806	0.00368249	0.0206101	0.0559314	0.126276	0.153174	0.147691	0.160176
TGCTTGACCAAGAACTA	0	0	0.000497265	0.00113058	0.00136519	0.000616523	0.00777202	0.00753546	0.00915332	0.0168582	0.0275591	0.0324649	0.0450797	0.0876736	0.126423	0.184629	0.15324	0.165725
AAGGATTCTGTTACGCC	0	0	0.0106054	0.0324607	0.0625391	0.0917431	0.136335	0.209781	0.242245	0.255411	0.372841	0.400873	0.591111	0.738642	0.7959	0.794546	0.748994	0.74294
GACAAACCACACTCACA	0	0	0	0	0.000717875	0.00208478	0	0.00400891	0.00153965	0.00538462	0.0113032	0.0114068	0.0197618	0.0549797	0.0753769	0.0992268	0.0850186	0.0921938
GACTATATACTTCTCGA	0	0	0	0	0	0	0	0	0	0	0.000636537	0.00119617	0.00205814	0.00798319	0.0239545	0.0422651	0.0308066	0.0314761
ATCCCAACAACCCAATT	0	0	0	0	0	0.000645161	0.00192802	0.00219974	0.00307692	0.00347088	0.0073187	0.012405	0.0167432	0.0501582	0.0779592	0.110177	0.104661	0.118401
CCCCCATCAATAACCAC	0	0	0	0	0.000708717	0.00127307	0.00300481	0.00311388	0.00219138	0.00654601	0.00878378	0.011284	0.0209614	0.0416667	0.0647003	0.0844444	0.0719162	0.0833971
GACCACACCACAAAGTC	0	0	0	0.000582411	0.00145138	0	0	0.00191388	0.00683207	0.00610221	0.014	0.0144588	0.0251741	0.0677889	0.113176	0.143039	0.117908	0.126879
GCGTAACAGATTTTCTA	0	0	0	0.000615385	0	0	0.000659196	0	0.00267789	0.00229446	0.00128783	0.00357995	0.00610728	0.0236324	0.0484872	0.0686732	0.0572724	0.0678445
ATGGATGGCCTAACCAT	0	0	0.0166375	0.0384221	0.0777635	0.133492	0.188868	0.269018	0.268053	0.310449	0.40625	0.449127	0.597093	0.768853	0.821696	0.812661	0.780648	0.74641
TCTTTACAAACTGACGG	0	0	0	0.00057971	0	0	0	0	0	0	0	0	0	0	0	0.00174368	0	0.00163934
ACCGCAATCATATCACA	0	0	0	0	0	0	0	0.00229253	0.00197316	0.00153846	0.00706941	0.00533005	0.00811469	0.0232766	0.0350146	0.044335	0.0487	0.063598
CGGCAATCAACCTAACG	0	0	0	0	0	0.00129032	0.00196592	0.00425532	0.0117417	0.013724	0.025572	0.0309902	0.0429367	0.100207	0.13608	0.187362	0.140845	0.169057
ACTAACATGCTTTGTCT	0	0	0	0.000555556	0.00455137	0.00969697	0.0113865	0.0241692	0.03265	0.0408241	0.0632588	0.0828772	0.105117	0.199099	0.261427	0.300358	0.249752	0.263223
AACTAATATTAGAGGCT	0	0	0.00181242	0.00487805	0.0075	0.0237515	0.027339	0.0577328	0.0671141	0.076641	0.1688	0.164234	0.225022	0.363051	0.43382	0.502628	0.43183	0.475067
AACGCGTCAACGGCATC	0	0	0	0	0	0	0	0	0	0	0.00146843	0.00199124	0.00342376	0.00577778	0.0106975	0.0126582	0.00610687	0.0108074
GATCGTTTCATCTGATA	0	0	0	0	0	0	0	0.000899281	0.000817996	0.00150886	0.00190961	0.00328812	0.00511165	0.00884564	0.0130719	0.0106525	0.0163998	0.0143961
AACAGATCGTTTGATGG	0	0	0	0	0	0	0	0.002405	0.0018797	0.00330306	0.00326797	0.00465477	0.00757781	0.0324704	0.0371341	0.055	0.0426404	0.0500494
ACCGCAATCGACCAAAC	0	0	0	0	0.000770416	0.000704225	0	0.000458085	0.0034642	0.00243704	0.00582666	0.0104126	0.0108519	0.0267192	0.0488115	0.0541935	0.0519853	0.0567602
CACGTAGGTATAGACTA	0	0	0.00095511	0.00651112	0.0115783	0.0279929	0.032079	0.0581093	0.0856539	0.101695	0.166667	0.190106	0.292777	0.564576	0.666083	0.75657	0.669588	0.681081
GAGATAGATCCGCAACT	0	0	0.000964785	0.00277932	0.00617284	0.0101652	0.0222081	0.0521059	0.0439267	0.0615148	0.132884	0.137945	0.201416	0.351013	0.415628	0.481721	0.460394	0.496987
TGATCATAATGAACGGT	0	0	0.000504541	0.0011409	0.00213828	0.00581771	0.00772698	0.00734956	0.0233896	0.0195268	0.0512492	0.0636783	0.079343	0.153034	0.177256	0.220647	0.16	0.185824
ATTCGACCACTGATTCA	0	0	0	0	0.000685401	0	0.000648508	0.00319489	0.0035531	0.00493421	0.00745805	0.0088141	0.0117024	0.0296668	0.0654814	0.0753701	0.0586207	0.0665732
TGGATAAGCACTTAACC	0.00040833	0	0.0106481	0.0312843	0.0415531	0.0809319	0.117212	0.188235	0.193866	0.202494	0.324983	0.357424	0.52052	0.714702	0.787928	0.805399	0.753651	0.748926
TGAGCATCGAAAAGAAG	0	0	0	0	0.000644745	0.00387597	0.00765795	0.0193396	0.0159574	0.0257774	0.0499676	0.0449029	0.0808281	0.143571	0.19066	0.217623	0.18932	0.200787
TATATGTTGCTCCTCGA	0	0	0.00049505	0	0	0	0	0.000954654	0.000384468	0.00200481	0.00625391	0.00281804	0.00808025	0.0113885	0.0167758	0.0333626	0.024905	0.0266121
ACACGAATGGACACACG	0	0	0.000965251	0.00334076	0.0107296	0.0175	0.0338398	0.0504955	0.0698006	0.0727412	0.15625	0.152592	0.214306	0.357975	0.412342	0.435853	0.382283	0.398033
AGGTGAAGACTAGGCAA	0	0	0.00827967	0.0175532	0.0327343	0.0729426	0.101557	0.149273	0.185034	0.187857	0.298376	0.338071	0.514329	0.691254	0.791753	0.79273	0.740272	0.737413
GTACGCCTTCTTAAGGA	0	0	0	0	0	0	0	0.000453309	0	0	0	0	0	0.000915751	0.0025718	0.00308914	0.00420972	0.00669568
TTCAAACAGTGGCGAGA	0	0	0	0	0	0	0	0	0	0	0	0	0.000284172	0.00440335	0.00807823	0.00982143	0.0122699	0.0176644
TAAAAGATTTGCAAACC	0	0.000345185	0.000931966	0.0032345	0.00476515	0.00817096	0.017094	0.0346975	0.0468116	0.0552314	0.0993671	0.107333	0.156276	0.291685	0.371162	0.407631	0.357937	0.384454
TATATAGAATTACCAAC	0	0	0.000906618	0.00208333	0.0025974	0.0166052	0.0169492	0.0343366	0.0490115	0.0586949	0.099464	0.0986257	0.153761	0.276965	0.328761	0.363118	0.332145	0.361257
TAATAATGTCTTCAATG	0	0	0	0	0.00068918	0.000635324	0.00135962	0.00613497	0.00677201	0.00777778	0.0212389	0.0180723	0.0272752	0.0770609	0.110875	0.14461	0.126673	0.159843
AAGCCCAGAGTACGTAT	0	0	0	0	0	0	0.000632911	0	0	0.000405186	0	0.000386548	0.000566893	0.00466636	0.00490852	0.0111272	0.00973339	0.0166431
CAATTACGTTACATGAT	0	0	0.000518941	0.00396825	0.0096463	0.0143043	0.0242502	0.0409483	0.0556593	0.0748373	0.126409	0.145469	0.21811	0.373778	0.458197	0.556701	0.490082	0.506295
CTAGAAATGGTTTTAAG	0	0	0.00195982	0.00333148	0.0044164	0.0190184	0.0311165	0.0528765	0.067613	0.0899818	0.140828	0.152501	0.235194	0.383412	0.463167	0.521487	0.488169	0.500946
TACACAGAGTATAACCT	0	0	0.00520095	0.0149254	0.0266183	0.059375	0.0723598	0.133274	0.151019	0.196534	0.287026	0.307048	0.44876	0.673227	0.767462	0.782989	0.718905	0.698838
AAACAGCACTTTAGGAC	0	0	0	0	0.00136893	0.00406504	0.00065445	0.00229991	0.0066055	0.00833018	0.0143979	0.026619	0.0315353	0.0661232	0.102575	0.111111	0.0848273	0.112009
CCAGCCTGAAACCAACA	0	0	0	0	0	0.000661376	0	0.00095648	0.00117417	0.00118157	0.00266845	0.00474496	0.00568828	0.0127361	0.0264135	0.0428757	0.0260692	0.042091
TTTTAGAAGTAAGGACC	0	0	0.00144023	0.0023015	0.0036049	0.00519143	0.013663	0.0307892	0.0414582	0.0507692	0.0939803	0.0970297	0.143889	0.26699	0.335695	0.407183	0.3745	0.383384
AACTGCTTTAGAGATTG	0	0	0	0.000571102	0	0.00131492	0.00260078	0.00260756	0.00320384	0.00459946	0.0195091	0.0134653	0.0229482	0.0433579	0.0842286	0.110009	0.0875053	0.107211
ACAAACCGCGTACTGGA	0	0	0	0	0	0	0.000719424	0.000475285	0	0.000401606	0	0.00158983	0.00273898	0.00478053	0.00839983	0.0149445	0.0105924	0.0115607
CCACGTACCAAAAGTAT	0	0	0	0.00115207	0.00440252	0.00438596	0.0133091	0.0249017	0.0308619	0.0365535	0.0673607	0.0766378	0.113823	0.207981	0.289373	0.369427	0.340759	0.352706
TATATTCAGGTCAATGT	0	0	0	0.00228833	0.00507614	0.00732601	0.0235732	0.0304199	0.0322108	0.040719	0.0860759	0.0921732	0.137998	0.297477	0.448889	0.526263	0.517011	0.502347
TGACACGGCAGAAACGG	0	0	0	0	0.000765697	0.000707714	0.00140845	0.00531401	0.00434783	0.00911728	0.0146667	0.0212766	0.0289177	0.0544276	0.0536829	0.0604372	0.0507218	0.0652468
TCGCTAGTAATGCTGTT	0	0	0.000497265	0.000549753	0.00127714	0.000625782	0.00191693	0.00954033	0.0158133	0.019685	0.0322377	0.0438449	0.059944	0.128834	0.180784	0.224508	0.197912	0.208128
ACGAGGCAGAGCTTAAC	0	0	0.000482393	0.00220386	0.00265428	0.00950441	0.0139073	0.0289855	0.0333087	0.0425453	0.0797703	0.0981997	0.12772	0.27631	0.389651	0.466829	0.422898	0.447368
ACGAATCGATTTGGGGA	0	0	0	0.00058548	0	0	0	0.00143335	0.002	0.0024948	0.00205339	0.00708924	0.0139899	0.0287102	0.0481013	0.0562582	0.0541833	0.0613978
TGGCTAGAAGCAATCAA	0	0	0.00094518	0.00500556	0.00955414	0.0187424	0.0338226	0.0512021	0.0646004	0.0716548	0.137977	0.158913	0.222802	0.382366	0.458048	0.50114	0.482134	0.483117
ATCTATTGTATACCGGT	0	0	0	0	0	0.000691085	0.000645995	0.00095648	0.000792079	0.000796813	0.00410397	0.0073831	0.00647948	0.0215424	0.0229654	0.0352591	0.0378637	0.0361405
AATCCACAGGCTGAATA	0	0	0.000480307	0.00111794	0.000685401	0.00266845	0.00309215	0.00613497	0.0130568	0.0193573	0.0321945	0.0356428	0.0561461	0.113504	0.174696	0.211574	0.184741	0.222626
GGACTATCGACCTAAAG	0	0	0.000951475	0.00166021	0.00414365	0.00618047	0.0143035	0.0270979	0.0333833	0.03317	0.0877643	0.0928433	0.126809	0.281876	0.398106	0.473659	0.397773	0.406304
GAAACGACACTGGGAAT	0	0	0	0	0	0.00135135	0.000627746	0.00552486	0.00414001	0.00846805	0.0202458	0.026509	0.049413	0.133517	0.193231	0.260313	0.221096	0.239189
TTCAGATCAGCAAACCG	0	0	0	0.00114416	0.000769231	0.000651466	0.00199468	0.00503432	0.0114013	0.0135764	0.024531	0.027262	0.0424161	0.0696143	0.0909886	0.109417	0.0879223	0.0907498
CAACTATTAGACTAATT	0	0	0.00389674	0.0105147	0.0155969	0.0390879	0.056005	0.0932091	0.113084	0.145918	0.214541	0.245738	0.357914	0.574458	0.658105	0.683063	0.639244	0.65239
ATGCGAAATAATATAGT	0.000803536	0	0.00980392	0.0264865	0.0530504	0.0992116	0.11436	0.198866	0.219365	0.247612	0.349527	0.36546	0.509717	0.679254	0.717949	0.733833	0.671357	0.682654
TTGTAGGCGAATAAGTT	0	0	0.00720396	0.0190577	0.0405237	0.077062	0.0948492	0.149892	0.154423	0.195556	0.268137	0.333333	0.48005	0.712094	0.802035	0.795423	0.744345	0.724123
GACTTTACTCGAAAAGC	0	0	0	0	0	0.000643501	0.000661813	0.00458085	0.00193349	0.00433071	0.0173857	0.0126369	0.0210818	0.0697888	0.115059	0.15542	0.12746	0.142237
CTACAGAGTCCAACAAA	0	0	0	0.00228702	0.00137552	0.00393959	0.00844156	0.0136926	0.014333	0.0223062	0.0515796	0.0403481	0.0698124	0.152123	0.243994	0.282848	0.264578	0.285541
TTCTTTAATACTTGCTA	0	0	0	0	0	0	0	0	0	0	0	0	0	0	0	0.00090009	0.00121507	0.00179986
GCGGACGATACTACAAT	0	0	0	0.00107527	0.00607698	0.0089172	0.0125549	0.0262366	0.0320088	0.0368664	0.0807888	0.0914454	0.132257	0.28211	0.383085	0.453938	0.405208	0.435766
TAGGTCGTGTGAGTTAA	0	0	0.000460617	0.00328228	0.00533689	0.0112961	0.0264817	0.0326371	0.0498069	0.0668934	0.10687	0.136	0.183111	0.327957	0.401366	0.472195	0.41961	0.432701
CTTAAAACTTATCTAGC	0	0	0	0.00114155	0.00130293	0.00525279	0.00962773	0.0155211	0.0190621	0.0309355	0.0664978	0.0691057	0.0948783	0.164706	0.247404	0.279759	0.233677	0.259118
GGATTATATTACATGGA	0	0	0	0	0	0	0	0.000938527	0.000809717	0.000398565	0.000615006	0.00160966	0.00300218	0.00898204	0.021668	0.0257417	0.0193004	0.0233729
TGTACTACCATCATTTA	0	0	0	0.000619963	0.000687758	0.00478469	0.00413223	0.00938527	0.00774336	0.017603	0.0270936	0.0479371	0.0557377	0.115283	0.149078	0.176805	0.146649	0.161318
GCCCGTACCGAATTAAC	0	0	0.00100604	0.00174014	0.00393701	0.00596026	0.00979112	0.0210668	0.0243902	0.0291417	0.0525937	0.0589691	0.0900312	0.127363	0.176708	0.187528	0.179649	0.186989
GGTATAAACTCCAGTGA	0	0	0	0	0	0.00069735	0	0	0	0.000401284	0	0.000415282	0.00165517	0.00179453	0.00383468	0.00896459	0.00649614	0.0119658
CATATAAGTGCACGATT	0	0	0	0.00110011	0.00561798	0.00452196	0.0107079	0.023235	0.0354801	0.0427155	0.0874598	0.0948379	0.131138	0.279112	0.393926	0.461095	0.416159	0.458889
AATTCACTCGCGCATTA	0	0	0	0	0	0	0	0	0	0	0	0	0	0	0	0	0.000413223	0.000313873
CTCCTACGACGGGTAAA	0	0	0	0	0	0.00070922	0.000684932	0.000943396	0.000766577	0.00269542	0.00541272	0.00770166	0.0109551	0.0358701	0.056531	0.0745856	0.060593	0.0688288
GCTTTGGAATGCGCACA	0	0	0	0.000582411	0.000726744	0.00322581	0.00938338	0.0186741	0.0211241	0.0277671	0.0575737	0.064239	0.103946	0.228303	0.29234	0.357531	0.310785	0.321552
GAACGCTCTCAGAGGAT	0	0	0	0	0.000686342	0	0	0	0.000802246	0.00167434	0.000690131	0.00284553	0.00708215	0.0223115	0.0471619	0.0646154	0.0473705	0.0581242
TTTATGCACAAGAATTG	0	0	0	0.000616143	0.000735294	0.00129366	0.00129955	0.00271003	0.00563607	0.00738438	0.00934579	0.0167224	0.0175294	0.036847	0.0541012	0.068414	0.0526094	0.0714807
CAGTACAAAAGGACACA	0	0	0.000945626	0.00171527	0.00403226	0.00264201	0.00892857	0.0234915	0.0260903	0.0295605	0.0644753	0.0681255	0.0991095	0.173489	0.239759	0.243856	0.218587	0.234539
TATGCATCCTCCAAACT	0	0	0	0.0011554	0	0	0.0027137	0.00376648	0.00690979	0.00553578	0.0164609	0.0147059	0.0306513	0.0575798	0.077086	0.0998233	0.0896739	0.0899818
GTACAGTACCAACTAGA	0	0	0.000527983	0.000582751	0.00141143	0.00266312	0.00795229	0.0146434	0.0162162	0.025282	0.0513633	0.0582809	0.0731293	0.123559	0.165282	0.181009	0.15625	0.171525
TCGGACACAGATTCTTT	0	0	0	0.000547046	0.00274348	0.00127226	0.00632111	0.00853549	0.0166087	0.015824	0.0424559	0.0441357	0.0599548	0.131761	0.199212	0.252459	0.22041	0.263225
TCAAACACGGTTCAACT	0	0	0	0	0	0.000707214	0.000661376	0.000962464	0.000798403	0.00204583	0.00352361	0.005352	0.00311438	0.0107388	0.0202265	0.0234942	0.0176211	0.0271278
CTATTCAAACTTTTCCA	0	0	0.000487805	0.00352319	0.00512821	0.00711974	0.00898588	0.0330866	0.0374849	0.0424312	0.065534	0.0843916	0.102382	0.201987	0.238528	0.293535	0.22052	0.247303
AAAAGCCCGTACCGCAC	0	0	0	0.000634518	0	0.000656168	0.00215208	0	0.00229183	0.00438947	0.00443319	0.0125786	0.0153161	0.0344982	0.0493255	0.0554004	0.0551638	0.0637222
TGCCATATGAACAATCC	0	0	0.00142586	0.00578947	0.00900901	0.0155409	0.0342253	0.0578622	0.0576619	0.0690476	0.1326	0.14237	0.195775	0.297745	0.371379	0.403767	0.382658	0.368374
GACGAATGTGGGTGAAC	0.000402576	0	0.00138696	0.00678349	0.0116279	0.0267176	0.0508366	0.070298	0.0947444	0.108369	0.184229	0.222982	0.29422	0.505578	0.6282	0.670738	0.619681	0.618905
AACGGCAGGATTTTGTT	0.00116009	0.00102354	0.0301573	0.075219	0.110745	0.181315	0.243446	0.304534	0.316236	0.334138	0.445856	0.439738	0.641527	0.775182	0.82635	0.808612	0.754214	0.743736
GTCCAATAGAAACATAA	0	0	0	0	0	0	0.00217865	0.000952381	0.000827472	0.000391083	0.00195567	0.00198807	0.00748063	0.0220848	0.0460008	0.0609704	0.0511551	0.055039
TGCACAAGCATACACTA	0	0	0	0.000561167	0	0.00138793	0.0020436	0.00510915	0.00742942	0.0116279	0.0255525	0.0318258	0.0422096	0.0827751	0.103976	0.117298	0.11008	0.132428
AATCAGAGCTAGACTGG	0	0	0	0	0	0	0	0	0.000383436	0	0	0	0.000589623	0	0.00171306	0.00141443	0	0.000659413
CTATGTTGTAATCGAAT	0	0	0	0.00227144	0.00798935	0.00774693	0.0133333	0.0231911	0.0298334	0.0490388	0.0732177	0.0807531	0.108816	0.204775	0.257393	0.315088	0.273821	0.311705
ATGATAAGAGCGCTAGG	0	0	0	0.00118554	0.00276434	0.00576369	0.009908	0.00931966	0.0196532	0.026073	0.0477419	0.0434609	0.07993	0.109628	0.128284	0.145207	0.118742	0.128233
TAAGACGTTTTCCAGGT	0	0	0	0	0	0	0	0.000957854	0.000387297	0.00124224	0.00138026	0.00414766	0.00424088	0.00615822	0.00918964	0.0125112	0.0104292	0.0116919
CTAATCAATTCGTTGCT	0	0	0	0.00166852	0.00507614	0.00452489	0.0141538	0.0216814	0.0258815	0.0457875	0.0759339	0.0979424	0.106612	0.230038	0.293346	0.300916	0.275562	0.29601
TGTGTAGTGACCAAAGT	0	0.000351989	0.00140977	0.00496963	0.00653595	0.0205656	0.0243902	0.0498017	0.0560713	0.0669216	0.13205	0.136087	0.192658	0.350396	0.426114	0.492854	0.455549	0.449349
ACCAATTGGTGAACAAC	0	0	0.0100411	0.0173319	0.0281598	0.0596536	0.108005	0.158585	0.180078	0.209451	0.317992	0.344298	0.483396	0.732691	0.807224	0.813264	0.762405	0.737445
AGCACAACGCGGGAAGA	0	0	0	0	0	0	0.000705716	0.000491159	0.00191939	0.00207814	0.00361011	0.00910219	0.0116764	0.0416101	0.0707528	0.085639	0.0785318	0.0871916
CTAACATAGTTTCAAGA	0	0	0	0.00125945	0.00207612	0.000680272	0.00133958	0.00477327	0.00507416	0.00701754	0.0135385	0.0222039	0.0297114	0.0673646	0.0898048	0.117839	0.0979203	0.116501
TGAAAGCGGGGTTCCTA	0	0	0.00539326	0.0169677	0.0295359	0.0497795	0.0689655	0.12389	0.152091	0.183592	0.282885	0.308049	0.430517	0.661114	0.759234	0.769056	0.75181	0.709462
CAAAACTTGAACTGTCC	0	0	0	0	0.00073692	0.00206327	0.00343171	0.00968635	0.010329	0.0169352	0.0351827	0.0413016	0.0626417	0.119785	0.163256	0.185484	0.16237	0.179354
GTGGGAAGACACCAAAG	0	0	0.00867976	0.0180426	0.0240881	0.0507956	0.0938697	0.125058	0.154664	0.178852	0.288857	0.319346	0.477679	0.718362	0.798411	0.801778	0.736131	0.74048
GTAGGTGAAGATAGATC	0	0.000719942	0.0131025	0.0416204	0.0687795	0.115237	0.157426	0.23182	0.267469	0.307054	0.413747	0.449307	0.597777	0.758933	0.823983	0.824719	0.756798	0.749455
CCAAGCACCAAAGCTAG	0	0	0	0	0	0	0	0	0.0003885	0	0.000716332	0.000839983	0.00111483	0.0106187	0.0105033	0.0154185	0.0192939	0.0243737
GAGTCGACATATACCTC	0	0	0	0.00160944	0	0.00256904	0.00519143	0.0139018	0.0183109	0.0229376	0.0391506	0.0514559	0.0813588	0.208867	0.320197	0.370005	0.31658	0.342682
CAGGCAGAAAGGCAGTA	0	0	0	0	0	0.000697837	0.00276817	0.00140515	0.00529301	0.0035447	0.0089779	0.0173554	0.0206101	0.0585277	0.0864086	0.105966	0.0704408	0.0906545
GTACACAATAGTACCTT	0	0	0	0.00065703	0	0.00133958	0.000686342	0.001924	0.00192308	0.00572519	0.006875	0.0168447	0.0192358	0.0686887	0.137295	0.17446	0.148704	0.167561
CCGACACATCATATCTA	0	0	0	0	0	0	0	0.000473709	0.000414766	0	0	0.000408831	0.00111576	0.00505051	0.00591466	0.0109697	0.0103605	0.012585
TTAACGTAGTCGTGACA	0	0	0	0	0	0.0013708	0.00278552	0.00432484	0.00863039	0.0119856	0.0214681	0.0300392	0.0463299	0.0898981	0.126235	0.15207	0.121862	0.130877
AACCAAACATGTTACTC	0	0	0.00551471	0.0146479	0.0220453	0.0264085	0.0580964	0.0947698	0.103738	0.131864	0.206448	0.215311	0.329397	0.52291	0.579919	0.654051	0.556955	0.566118
AAGAGCGTGAGTTATGG	0	0	0	0.00120482	0	0.00398142	0.00273973	0.00746269	0.0102079	0.0108086	0.0314136	0.0391037	0.051312	0.0869972	0.12749	0.152535	0.133219	0.137681
TTGTAATTCTAGGGGAT	0	0	0	0.000589623	0	0.00193424	0.00134771	0.00447227	0.00665434	0.0106222	0.0231608	0.0253485	0.0441436	0.0888252	0.140489	0.182609	0.156398	0.145403
ATATAGTCACTATCATG	0	0	0.00367309	0.00506472	0.0114723	0.0228677	0.0330789	0.06145	0.0749235	0.101707	0.157928	0.181442	0.272111	0.442916	0.55727	0.58969	0.568427	0.557304
CTGAAAGAGCAGTTAAT	0	0	0.00194742	0.00539084	0.0148791	0.023665	0.0450392	0.0821364	0.10359	0.12585	0.196222	0.217373	0.354939	0.601547	0.707787	0.716953	0.684603	0.68142
ATTTTGATGCTAGTCAC	0	0	0.00104767	0.0017585	0.00690608	0.00890585	0.019945	0.0382463	0.0497342	0.0444785	0.102175	0.110357	0.146188	0.233182	0.294322	0.323944	0.281779	0.305589
ACTCTATAACGACACTC	0	0	0	0.00231481	0.00351865	0.00681199	0.00876011	0.0183357	0.0314582	0.0355191	0.0706737	0.0900123	0.124029	0.215147	0.305337	0.353261	0.309489	0.32149
CTTAAACATGTAGCACG	0	0	0	0.000614628	0	0.000714796	0.00136519	0.0023855	0.00536193	0.00662252	0.0166445	0.0202229	0.03125	0.0655204	0.0911425	0.117674	0.0982759	0.108533
ACCCAATTACTTGATGA	0	0	0	0.000623441	0.000714286	0	0	0.000478698	0.000815993	0.000795545	0.0019802	0.0048583	0.00706614	0.0152466	0.0324757	0.05	0.0420204	0.0588889
ATTCACGGCTATTCTAA	0	0	0	0	0.000716846	0.00065189	0.00138122	0.00271248	0.00514851	0.00593589	0.00949153	0.0214168	0.0254741	0.0573013	0.0849098	0.110059	0.0796813	0.0922665
GAAGAGCTTAGTGCCCA	0	0	0	0	0.000713776	0.00135227	0.00143472	0.00290839	0.00766577	0.00903378	0.0124088	0.0176678	0.0330202	0.0889599	0.131822	0.148966	0.123849	0.136364
GTTTCCGACTATAAGAA	0	0	0	0	0	0	0	0.000920387	0.00117832	0.0019516	0.00513809	0.00372362	0.0080825	0.0390836	0.0773913	0.0946558	0.0836207	0.0928626
TATTACCATTGTCTTCC	0	0	0	0	0	0.00397878	0.00194301	0.00427757	0.00568182	0.011359	0.0226684	0.0292117	0.0446657	0.0888372	0.130375	0.135342	0.135324	0.162946
TAGCGATAGCCATCACA	0	0	0	0	0	0.00269179	0.00628053	0.00515947	0.0109804	0.00919732	0.030399	0.0280449	0.0488941	0.0994404	0.152078	0.163322	0.14444	0.164048
CAATGAACCCTCCCTAA	0	0	0	0	0.00140647	0.00130463	0.0052356	0.00318037	0.00564546	0.00841346	0.0115254	0.0142276	0.0233552	0.0448916	0.0458167	0.0632452	0.0469897	0.054854
AAACTTACGTTTTGACA	0	0	0	0.000614251	0.0013708	0.00265252	0.00277393	0.0105893	0.0090694	0.014452	0.0452196	0.0376124	0.059046	0.103511	0.150198	0.182143	0.157274	0.170609
AAGCCGAGAGGATTGTA	0.0003861	0	0.00275735	0.0138427	0.0244399	0.0444178	0.0661529	0.11179	0.142202	0.160599	0.234028	0.27281	0.416018	0.66943	0.749544	0.759223	0.720223	0.70801
TCACTTTACTTAATCCC	0	0	0	0.000557414	0	0.0012945	0.00263678	0.00413413	0.00675676	0.0116595	0.0274247	0.0254273	0.04289	0.0981241	0.137115	0.168675	0.138745	0.166533
TACCCCTAACAAGCCTT	0	0	0.00100604	0.0028885	0.00269542	0.00595238	0.00676133	0.0169492	0.0174486	0.0243243	0.0516266	0.0500782	0.078476	0.167651	0.217391	0.266833	0.24253	0.262979
CCCATAGACCAATAATG	0	0	0.000504796	0.00121433	0.00136333	0.00316656	0.00454545	0.0095057	0.0148093	0.021518	0.0470263	0.0461083	0.0670423	0.138362	0.192342	0.242644	0.208474	0.224647
AACAGGATATGTCGTTT	0	0	0.0191987	0.0385027	0.0816203	0.143617	0.166267	0.243668	0.248798	0.286294	0.394634	0.405046	0.57389	0.739475	0.784508	0.808458	0.717464	0.732126
TCACGCTCGCTGCTACG	0	0	0	0	0	0	0	0	0	0	0	0	0	0	0	0.00182399	0.00077912	0.00120919
GCGAAATTAGGATGTTA	0	0	0.00286533	0.00639163	0.0130463	0.0226023	0.0390921	0.0713628	0.103557	0.109873	0.204993	0.20345	0.281734	0.404176	0.463706	0.501584	0.430269	0.439068
TGGATGCAAACTTCGAC	0	0	0.00430622	0.0124364	0.0100358	0.027198	0.0606061	0.0887387	0.104777	0.142343	0.211201	0.23346	0.347708	0.543992	0.628295	0.654049	0.635647	0.610047
GTGAGACTGTGTATAAC	0	0.00035791	0.00287219	0.00757986	0.0134862	0.0249066	0.0447263	0.0765125	0.104511	0.114799	0.207436	0.218888	0.338812	0.579417	0.688617	0.749178	0.670938	0.673358
ACATGGACGTTTTGCAT	0	0	0.00194458	0.00869565	0.00924703	0.026178	0.0514706	0.0767816	0.0858022	0.0985161	0.179775	0.1871	0.245232	0.381448	0.406022	0.45867	0.368475	0.392677
TACTTTAGCGGACTAAT	0	0	0.000975134	0.00266809	0.00451613	0.0198845	0.029164	0.0384615	0.0493681	0.0818916	0.112574	0.151193	0.20285	0.380793	0.477411	0.532972	0.451647	0.478485
CTCAGAAAGGCTAAGAC	0.000415455	0.000345781	0.00505051	0.0091447	0.0179045	0.0372005	0.0533689	0.0905116	0.106072	0.127495	0.231507	0.24337	0.378304	0.623949	0.725959	0.755042	0.671983	0.706109
GGAAACCGACAACATCG	0	0	0	0.00110619	0.000705219	0.00410116	0.00743243	0.0100623	0.0185991	0.0191856	0.0402145	0.0435323	0.0575723	0.111515	0.13405	0.160842	0.138871	0.143989
TCTGTTGTACAACGTAA	0	0	0	0	0	0	0.000704225	0.00149402	0.000395101	0.00198649	0.00267917	0.00170721	0.00424689	0.0143691	0.017423	0.0278382	0.0246141	0.0253118
AGCTAGTACGACAACGT	0.000449438	0	0	0.000642674	0	0.00143164	0.00339905	0.00661313	0.0124514	0.011102	0.039886	0.0326223	0.0389458	0.0892459	0.130342	0.186869	0.152711	0.167773
CATCCCCGAAGTCATAA	0	0	0	0	0	0.000698812	0.000682594	0.00141044	0.00159363	0.00682183	0.0100071	0.0118852	0.0199768	0.061263	0.0946124	0.126747	0.113585	0.128244
CCAGGGTTTGCGACAAT	0	0	0	0	0	0	0	0.00270758	0.00335071	0.00311284	0.0057971	0.00768608	0.00914185	0.0179395	0.0203252	0.0197228	0.0213178	0.0233017
TGAACACTGTCAAATTC	0	0	0.0079033	0.0145757	0.0392157	0.0594467	0.0829082	0.135842	0.161464	0.182843	0.251064	0.306085	0.426002	0.629155	0.721333	0.746593	0.683824	0.655241
AGGATAAGTAGTAGCAC	0	0.000740741	0.00591133	0.0169683	0.03002	0.054923	0.0941255	0.152265	0.166731	0.22227	0.326733	0.343476	0.508418	0.673214	0.75779	0.770559	0.721808	0.718017
GTAATCGGTATTCCTAC	0	0	0.000520562	0.00224215	0.001321	0.00592885	0.00974026	0.0179372	0.0253465	0.0265873	0.0643432	0.064397	0.101928	0.17671	0.258261	0.300332	0.25752	0.264373
ACGACATGAACATTGCC	0.000380807	0.000338524	0.0168234	0.0439815	0.10929	0.159197	0.218873	0.272559	0.321844	0.343909	0.42113	0.449097	0.622951	0.777235	0.832832	0.846154	0.771053	0.741688
CATTAACCCAAGTGCAC	0	0	0	0	0	0.000710732	0.00141844	0.0047824	0.00497894	0.0086478	0.0203795	0.023306	0.0307778	0.0692483	0.111947	0.134356	0.122222	0.125508
TATATCGCAACGGACGC	0	0	0	0	0	0	0.000766284	0	0	0.00120773	0.0014881	0.00124018	0.000847937	0.00816327	0.00931414	0.0134953	0.0106253	0.0101142
AGAGTTGACGGCTCAAC	0	0	0	0.000611995	0.000827815	0.0028169	0.000692042	0.00394477	0.00391389	0.00447027	0.0142857	0.02	0.0205705	0.0440647	0.0504396	0.0719457	0.0622372	0.0761646
TTTAGAACAAGCCAAAC	0	0	0	0.000580383	0	0.00276434	0.000654022	0.00551217	0.00819992	0.00978474	0.0209601	0.0335658	0.0528874	0.111855	0.157495	0.196133	0.186492	0.184609
AAGACGTTTGTGAAGAG	0	0	0	0	0	0	0	0	0	0	0	0	0	0	0	0	0	0
AACCAATTCCCATTGCT	0	0	0	0.00114482	0.00129282	0.00195312	0.00564972	0.00975177	0.0156128	0.0155159	0.0394218	0.0424116	0.056514	0.116386	0.163828	0.18154	0.16068	0.203667
ATCCCTAATGCTCAATA	0	0	0	0	0	0	0	0	0	0	0	0.000413394	0.000586682	0.00138889	0.00168634	0.0067598	0.00330169	0.00532481
ATTTAGTCCCCAGCCAT	0	0	0	0	0	0.00199203	0.00345304	0.00145631	0.00396511	0.00487013	0.0101449	0.0122157	0.0265912	0.0443373	0.0753395	0.0940734	0.0740088	0.100548
GAATGATCGTACTGTAC	0.000430108	0	0.000522466	0.00125707	0.000713776	0.00136054	0.00466045	0.00926355	0.0107527	0.0195609	0.0329245	0.0420065	0.0740207	0.155946	0.26867	0.316895	0.25974	0.272101
TGCGTTTGAATTGGAAA	0	0	0	0	0	0.00206612	0.00278358	0.0037594	0.00712191	0.00886076	0.0242511	0.0254669	0.0391304	0.0759325	0.100295	0.137056	0.108551	0.115488
GGCTAAACGTGTATGTA	0	0	0	0	0	0	0.000692521	0	0.000423012	0.00120919	0.0021097	0.00367647	0.00465252	0.00951475	0.024637	0.02892	0.0282172	0.0325936
CGTAATCAGCTATTCTA	0	0	0	0	0	0	0.00071582	0.00145278	0.00165085	0.00195848	0.00658328	0.00370523	0.0097493	0.0212094	0.0357599	0.0451231	0.0386576	0.0619469
CTCATTAATGAGGTGGC	0	0	0	0.000600962	0	0.00144928	0.0014556	0.00144788	0.00427849	0.00739523	0.012848	0.0224346	0.0254213	0.0594778	0.103263	0.136877	0.12551	0.15898
TATGGCTGGAACATACA	0	0	0.000484262	0.00119119	0.00389864	0.0159787	0.0203412	0.0343949	0.0429567	0.0588474	0.0893352	0.108097	0.178027	0.393954	0.531396	0.594955	0.573673	0.55391
TCCCAGATTAGAAAGAA	0	0	0	0	0	0.000693001	0.00218182	0.00382775	0.00441767	0.0058072	0.0142487	0.0182573	0.0245399	0.0633464	0.0934579	0.137991	0.104059	0.12447
TAGAGAGATATTAGCGG	0.000840336	0.00140696	0.02113	0.0481159	0.0827315	0.140308	0.211847	0.271682	0.28749	0.331697	0.417391	0.452392	0.63233	0.765988	0.815929	0.816895	0.779006	0.763214
CCATAGCAAGGCAAAGT	0	0	0.00367141	0.00665188	0.0162866	0.039924	0.0478375	0.103618	0.125767	0.137802	0.218285	0.253364	0.394864	0.636364	0.723822	0.757717	0.704632	0.701998
AACTGTATCCAAGCGTC	0	0	0	0	0	0	0.00142146	0.00255232	0.00451297	0.00545989	0.0132275	0.0135823	0.027972	0.0528823	0.0662005	0.0763033	0.0504872	0.0901726
CTCAAAAGCCAAGATAC	0	0	0	0.00117994	0.00434153	0.00322581	0.0105125	0.00897263	0.0139276	0.0218358	0.0416089	0.049559	0.0788931	0.147957	0.22333	0.252346	0.215774	0.238384
GATTAGTGAAAGACGGT	0	0	0	0.000658762	0.00144718	0.000753012	0.00289855	0.00333175	0.00584063	0.00782215	0.0277778	0.0185185	0.0275099	0.0705831	0.102487	0.130049	0.112937	0.135193
CAACAATCGCAGCGACA	0	0	0	0	0	0	0	0	0	0	0.00211566	0.00125418	0.00283286	0.0086877	0.00981767	0.00984781	0.0125761	0.0162413
CAAAAGTTGACCAACGC	0	0	0.00107991	0.00116279	0.000763359	0.00637394	0.0149966	0.0205545	0.0301158	0.0363215	0.0602327	0.0819529	0.114392	0.203879	0.259973	0.311131	0.271815	0.321967
GCTATCTTATAGTTTTT	0.00224719	0.000806777	0	0.00131234	0.00267917	0.00740192	0.00506512	0.00244141	0.00536746	0.00814269	0.0152284	0.0154723	0.02114	0.0759494	0.147458	0.182965	0.153488	0.176853
GAAGACATGAACAGACG	0	0	0	0.00133422	0.000772798	0.00374813	0.00485437	0.0113412	0.0177445	0.025498	0.0363263	0.0555077	0.0618318	0.103232	0.122919	0.155436	0.136007	0.135729
CATACCCGAATAACCCA	0	0	0	0	0.000742942	0.000671141	0.00132626	0.00228206	0.00246609	0.00332364	0.00669344	0.00956739	0.0123421	0.0369318	0.0553488	0.0881517	0.0767849	0.0825936
AACGCAGGGAACCAGTG	0	0	0.00107239	0	0.00159109	0.00285307	0.00418118	0.0152827	0.0179641	0.0242698	0.0320233	0.0487489	0.0653781	0.124765	0.18548	0.223631	0.168081	0.182559
CACTGTACATCACCTAC	0.000425351	0.000384468	0.0144107	0.0218768	0.05	0.0664062	0.113747	0.147418	0.171373	0.170905	0.235168	0.26264	0.367077	0.524813	0.590377	0.611667	0.550476	0.569716
ACGCGGCCCCCCACCCC	0	0	0.000478469	0	0	0.000694444	0.00212014	0.00225938	0.00822639	0.0103586	0.0340681	0.0211599	0.0379642	0.0596728	0.0708255	0.0936293	0.0883838	0.0882129
ACTATTTTATTAACACC	0	0	0	0.00239521	0.00140351	0.00753425	0.0168464	0.018648	0.0202429	0.0331902	0.0549669	0.0732778	0.102217	0.209797	0.248419	0.296263	0.265356	0.286818
CCGCTCCTTAATACACG	0	0	0	0	0	0	0.00205479	0.000963855	0.00433583	0.00434096	0.0106383	0.0117746	0.0116246	0.0361207	0.0505141	0.0795229	0.0504732	0.0679646
TCGCTAAAGCACCTTAT	0	0	0	0.000593472	0	0.00277393	0.0033761	0.00955414	0.00485044	0.00601926	0.0136426	0.0222956	0.0273767	0.0644541	0.090708	0.126471	0.0964912	0.119707
GCAAGATTGTAATTTTC	0	0	0	0.00169683	0	0.00200133	0.00137174	0.00716846	0.00969368	0.0177606	0.0404984	0.0409836	0.0614493	0.176734	0.314979	0.407968	0.334994	0.334652
AACGAAACATTGGGATA	0	0	0	0	0	0	0	0.000467946	0.000843526	0.000793021	0.000643915	0.00162206	0.00316001	0.00798802	0.00949796	0.0159574	0.0122217	0.0146122
TACAGAACCCCCAACGA	0	0	0	0	0	0.000682128	0	0	0.00236407	0.00240674	0.0058651	0.00705102	0.00881316	0.0146157	0.0346795	0.0681606	0.0573555	0.0617151
TTAAGTTGGGCCCGGAT	0	0	0	0	0.0017452	0.0047619	0.0064194	0.00481696	0.017075	0.0203125	0.0445912	0.0487805	0.073693	0.14928	0.188005	0.256259	0.218918	0.236787
GACAAATACCGGTGTAG	0	0	0.00106045	0.00362319	0.00363901	0.0189831	0.0183924	0.0325203	0.0366557	0.0417183	0.0560942	0.0614985	0.0829924	0.151042	0.180471	0.20113	0.165491	0.175236
GGAATGATAATTCCGAC	0	0	0.00100251	0.00168539	0.00482759	0.0116429	0.0161499	0.0424464	0.0518791	0.0731908	0.106757	0.131796	0.179837	0.301276	0.351049	0.364508	0.335497	0.341677
ACAAGCCGTCACTGGGT	0	0.00039968	0	0	0	0	0	0.00251383	0.00115429	0.00246305	0.00527903	0.00785773	0.0171861	0.0411207	0.0602851	0.0812797	0.082573	0.0994671
ACACAACCGGATAGATC	0	0	0	0.000638162	0	0.00208914	0.00209351	0.00589681	0.00430866	0.00613497	0.0160502	0.0205128	0.0434033	0.0832948	0.112533	0.149366	0.13234	0.136173
CTACATCAAACGCGGCA	0	0	0	0	0	0	0	0	0	0	0	0	0.000283527	0.000930665	0.000427716	0.00131984	0.000403714	0.00132714
CGACTTTAAAACTTCAC	0	0	0.000527983	0.00117028	0.0013541	0.00897436	0.00905923	0.0142594	0.0199918	0.0244	0.0494397	0.0613367	0.0874317	0.157053	0.219835	0.284319	0.219137	0.2533
CCCCAGTTAGAAGGACC	0	0	0	0	0.00244499	0.00466667	0.00535117	0.00860832	0.0110899	0.0204259	0.0387144	0.0428322	0.061693	0.11192	0.152027	0.189879	0.173279	0.166086
TGTTCAGTCTAAGATTA	0	0	0	0.000621118	0.0013245	0.00350877	0.00564175	0.00635076	0.0116983	0.0173077	0.0482295	0.0412621	0.0617896	0.105587	0.161532	0.203624	0.163715	0.186249
TTGCCAGACGGCGAATC	0	0	0	0	0	0	0	0.00148957	0	0	0.0014652	0.00160772	0.00423849	0.0161216	0.0153238	0.0266727	0.0239712	0.0360013
CGGGATCAGAAGTTCAG	0	0	0	0.00124301	0.000679348	0.00349406	0.00562588	0.0128083	0.0144753	0.0203476	0.0380536	0.0535088	0.074052	0.1273	0.157463	0.21523	0.174603	0.186801
ATTGAACCGCGGACACT	0	0	0	0.000602773	0.00160643	0	0.00281889	0.00697559	0.00437028	0.00641849	0.0197418	0.0215736	0.0346492	0.0692641	0.0985545	0.125698	0.095328	0.11976
AATGACACCATAAGGGT	0	0	0	0	0	0	0	0.00150451	0.001638	0.00454358	0.00662739	0.00552486	0.0114769	0.0197461	0.0370988	0.0406467	0.0391645	0.0469154
CACAAGTCCGAGAACCC	0	0	0	0.00223964	0.00627451	0.00333778	0.00994318	0.0181039	0.03	0.0297787	0.0621069	0.0710405	0.11534	0.215363	0.321635	0.387981	0.330479	0.359104
TGACGAACAAATCTTTA	0	0	0.000528262	0.00295334	0.00465426	0.00773015	0.0146277	0.0226629	0.0244742	0.0434442	0.0802432	0.0830435	0.110046	0.200091	0.255255	0.315608	0.282839	0.28552
CCACTAATACAGGCGAA	0	0	0	0	0	0.000716332	0.0021692	0.00276498	0.00325866	0.003663	0.00947226	0.0112829	0.0170534	0.0444856	0.0890152	0.107784	0.0844363	0.0971512
ACTATTCATATGGAGAT	0	0	0	0.00357995	0.00196078	0.0102041	0.017325	0.0305903	0.0406339	0.0557678	0.102295	0.125363	0.166217	0.313211	0.377917	0.406692	0.386707	0.387173
AAATGCATGGAAGTGAC	0	0	0.00102617	0.000608273	0.00293902	0.0154062	0.0205674	0.0300197	0.0391236	0.0547888	0.0874576	0.0984321	0.141435	0.227989	0.240406	0.295444	0.245195	0.24154
CTAGGCGATCAACAAGT	0	0	0.0024728	0.00602773	0.010101	0.029703	0.0423676	0.0598527	0.0787722	0.0924698	0.165517	0.184257	0.264732	0.440619	0.573592	0.638664	0.60765	0.599347
CCAGCAGCTAAACAAAG	0	0	0	0	0.00148258	0.000705219	0.00219138	0.00329877	0.00319744	0.00376412	0.00813609	0.013805	0.0244328	0.0552259	0.0823839	0.113164	0.095612	0.118855
CCGCCCCAAAACACACC	0	0	0	0	0	0	0.000724113	0.0042898	0.00551876	0.00830696	0.0234702	0.0214256	0.023453	0.049837	0.0798339	0.100896	0.0919485	0.103061
TCACCATATGCCTAACC	0	0	0	0.000593472	0.000772201	0.000698324	0.0013986	0.00320954	0.00250836	0.0037298	0.0152505	0.0162272	0.0305766	0.0477612	0.0759091	0.110603	0.0939075	0.115443
CTATTGATAGGACTAAC	0	0	0.00387409	0.0116618	0.016756	0.0302839	0.0533333	0.0901458	0.0938003	0.126237	0.209646	0.244493	0.349063	0.575844	0.638082	0.691667	0.640389	0.626087
GACAAGGAGTTGGGAAC	0	0.000687285	0.0378328	0.110277	0.154639	0.218012	0.262724	0.331409	0.352221	0.391791	0.507839	0.505258	0.691054	0.779181	0.834995	0.810948	0.777597	0.765737
TTGTTACTCACAAATCA	0	0	0	0.000652316	0	0	0	0.00236518	0.000423549	0.00490597	0.00856955	0.00908304	0.0158237	0.0390738	0.0691004	0.0771375	0.0776256	0.0837139
GTATCCAGCAAACAACC	0	0	0	0.00123762	0.00156372	0	0.000699301	0.00261643	0.00118157	0.00255319	0.00350877	0.00169707	0.00791789	0.0203987	0.0279876	0.0419742	0.037931	0.0421687
GACGAACAAACAGACAC	0	0	0	0	0	0	0	0	0	0	0	0	0	0	0	0	0	0
GATACCTCGTCCCAACC	0	0	0	0.000641026	0.00081103	0.00070922	0.000732064	0.00146843	0.00187126	0.002442	0.00832073	0.00819672	0.0131756	0.0383795	0.0513745	0.0654302	0.0567775	0.0617482
ACGGAAAAAGGGCCTTC	0.000761615	0	0.00712251	0.0211913	0.034458	0.0587847	0.10274	0.149951	0.196512	0.223226	0.329771	0.3422	0.47787	0.690637	0.740844	0.772771	0.711351	0.712693
TTTATGACCGAAACGGA	0	0	0	0	0	0	0	0.000485909	0	0	0.00218182	0.0012826	0.00237389	0.00706547	0.016101	0.0185701	0.0181416	0.0212692
TACAGCATATTACAGCT	0	0	0.000517598	0.00194805	0.0020284	0.00814111	0.0151099	0.0291971	0.0391419	0.0440079	0.0821382	0.0929054	0.122172	0.244587	0.313927	0.36681	0.303681	0.331499
TATACTTTCATTCCAAT	0	0	0	0	0	0	0	0.00049554	0	0.000387747	0.00125471	0.00243605	0.0050576	0.0164671	0.0320624	0.0516039	0.0563003	0.0590124
AATTGCTCGGTCCTGAC	0	0	0.000549753	0.000645995	0.00081103	0.000702247	0.000749625	0.00360082	0.00234834	0.00294365	0.0125962	0.0105495	0.0249855	0.0383877	0.0682731	0.0703586	0.0597576	0.07753
ACCTAGAACCCATCATT	0	0	0.000512033	0.00117925	0.00394737	0.00854701	0.0110104	0.0187937	0.0297183	0.03762	0.0722485	0.0813356	0.113596	0.206256	0.282014	0.313362	0.295181	0.333935
CTTAACATTCTAATACT	0	0	0	0.00244948	0.00201207	0.00411241	0.00352858	0.0051716	0.0125294	0.023282	0.0471869	0.044843	0.0760302	0.174061	0.223066	0.258001	0.242211	0.263592
ACGTTTCAACAACTGAC	0	0	0.00108932	0	0	0.00209644	0.000709723	0.00392734	0.00424628	0.00621633	0.0182456	0.0169565	0.0324154	0.0627094	0.0900703	0.109486	0.0961792	0.111534
AAACTGCACTGCTGGGT	0	0	0	0	0	0	0	0	0	0	0	0	0.000582751	0.000951022	0.00267977	0.00580552	0.00463548	0.00305188
ATAGTCGCTAGGATAGA	0	0	0.000515996	0.000612745	0.00222883	0.000675219	0.00478142	0.00984067	0.00787075	0.0126324	0.0353857	0.0370839	0.0510233	0.103792	0.160019	0.19041	0.149065	0.154032
GCGTATCCTCGTGTGAA	0	0	0	0.000616903	0	0.00202429	0.00205903	0.00289436	0.00776778	0.0055938	0.0157303	0.0175064	0.0272109	0.0514486	0.0691369	0.0727017	0.0683012	0.0768698
ACGACACGGGTGAAACG	0	0	0.00254582	0.0091954	0.0178838	0.0188802	0.0494505	0.0617002	0.0817439	0.100171	0.174427	0.195588	0.286231	0.511559	0.596817	0.671078	0.63355	0.634996
ATCAGCGTATTAACTGC	0	0	0	0	0.000723066	0.00142248	0.000682128	0.00455466	0.00732177	0.0105993	0.0165517	0.0222698	0.028125	0.0563872	0.0926806	0.107554	0.0907372	0.109868
GCTATCACAGGCTCCAA	0	0	0	0	0.000809717	0	0.000747943	0.000512295	0.00122549	0.00172637	0.00221239	0.00460251	0.0051963	0.0199126	0.0244917	0.036513	0.0288221	0.0399202
ACTCCAATCCAGCTATA	0	0	0	0	0	0	0	0	0	0	0.00125786	0.000821693	0.000297354	0.000490436	0.00233536	0.0032066	0.00521512	0.00785634
ACTGAGATACTTCTAAT	0	0	0.0030896	0.008449	0.0226818	0.041384	0.0531987	0.0942681	0.123265	0.136671	0.231469	0.258844	0.393949	0.665242	0.746914	0.766252	0.710285	0.695652
GGGAGACTGAGTTCAAA	0.000405351	0	0.0320421	0.0981013	0.152795	0.212255	0.279443	0.344159	0.34199	0.349387	0.45935	0.48688	0.661011	0.773605	0.840268	0.833981	0.78477	0.769331
TTTGAAACAAACGCAAT	0	0	0	0	0.00264201	0.00330033	0.00614754	0.00841908	0.0151451	0.0228199	0.0477151	0.0566751	0.078079	0.205238	0.265938	0.32285	0.267981	0.30503
ATTCCAATGAGGCACAA	0	0	0.00385542	0.0107955	0.0217096	0.0420499	0.0585399	0.101456	0.129496	0.147446	0.260838	0.270768	0.425891	0.678265	0.780702	0.789548	0.746222	0.706564
TTACATCACTACTCAAT	0	0.000400641	0	0	0.00142755	0.00490196	0.00282486	0.00943865	0.0132225	0.013308	0.0292208	0.037144	0.053701	0.129372	0.187415	0.237193	0.200487	0.217542
CTCGGCTAGGTAAGTAC	0	0	0	0.00395257	0.0095518	0.0259572	0.0394477	0.0523364	0.0751138	0.102301	0.167139	0.183919	0.267824	0.46493	0.578208	0.653568	0.617742	0.59117
TAATGCTGTTCATCTAC	0	0	0.000531915	0.00369458	0.00359454	0.00518807	0.0167785	0.0309278	0.0338703	0.0395062	0.0739484	0.0834732	0.140006	0.247048	0.309739	0.371508	0.317951	0.349235
TGGTACTGTGCCAGCAC	0	0	0.00163399	0	0.00146951	0.00313283	0.0083682	0.0135624	0.0180702	0.0211516	0.0482361	0.0571947	0.0740177	0.137011	0.140691	0.167876	0.137863	0.171229
GCAAGAGACACTAGGGA	0	0	0.000514668	0.00191449	0.00151745	0.00761246	0.00532319	0.0133779	0.0178862	0.0247766	0.0427807	0.048927	0.0849558	0.179294	0.283778	0.306113	0.291903	0.3002
AATCGGTAATTCAGAGG	0	0	0	0	0	0.000688231	0.00142146	0.0047259	0.00615148	0.00827815	0.0205339	0.0221926	0.035266	0.0838015	0.109396	0.115646	0.0986364	0.108817
ATCGGCTGAATTAGACA	0	0	0	0.00241838	0.00433526	0.0048951	0.0084801	0.0164014	0.0197044	0.0305155	0.0595836	0.0708263	0.090612	0.179884	0.249777	0.278727	0.25324	0.266476
GATTTCTAGTAAGGTTC	0	0	0	0	0	0.000736377	0.000723066	0.00048216	0.000427716	0.000436491	0	0.000438404	0.000589275	0.00515222	0.0108225	0.0206422	0.0126197	0.0260646
GAGACAGGAGTGTGAGT	0.238806	0.234446	0.398827	0.49972	0.505516	0.577254	0.580786	0.627674	0.624705	0.632189	0.737643	0.732328	0.835906	0.893051	0.897126	0.884951	0.878378	0.885
CTGATTAAAAACGCAGA	0	0	0	0.000609385	0.000671592	0.000727273	0.00355619	0.00147203	0.00870286	0.0100043	0.0348684	0.0245975	0.0344002	0.0788132	0.114647	0.147852	0.113647	0.125597
AACAGCAACGGCTTACA	0	0	0	0	0.0008	0.000642261	0.00202293	0.00369004	0.00342075	0.00332088	0.0075188	0.0137694	0.0208099	0.0445104	0.0702995	0.0932096	0.0583986	0.0785288
GATTCGAGCAAATGTTG	0	0	0.000520021	0.00413467	0.00501792	0.00852459	0.00909682	0.019802	0.0238561	0.0327529	0.0677852	0.0771242	0.106223	0.229723	0.319578	0.37276	0.336235	0.336603
CTTACCCCCGCTTTCTA	0	0	0	0	0	0	0	0	0	0	0	0	0.000300842	0.000521376	0.00145843	0.00048852	0.00276753	0.00701625
AGTTAGCTGAAGAACAG	0	0	0.000541419	0.001868	0.00291545	0.00639659	0.00712758	0.0109838	0.0151643	0.023021	0.0587824	0.05373	0.0739143	0.168251	0.218182	0.278499	0.229572	0.256327
TATGACACCCTACACAA	0	0	0	0	0	0.00148038	0.000751315	0.00100756	0.00334868	0.00382166	0.00601956	0.0108696	0.0232892	0.0459016	0.0753899	0.0948938	0.0827616	0.104018
TCACCGCAATCACACAC	0	0	0	0	0	0.000717875	0.00076864	0.00104712	0.000408998	0.00206186	0.00573301	0.00596184	0.00840823	0.0167384	0.0339956	0.0445521	0.0366379	0.0554174
CGTGCAATCGCTTGACA	0	0	0	0	0.000809717	0	0.00225734	0.001001	0.00166389	0.00166182	0.0029873	0.00349498	0.00844005	0.0175695	0.0257853	0.0369493	0.0301724	0.033543
TGATCGAAGAACTGTTA	0	0	0	0.00123457	0.000693963	0.00354108	0.00694927	0.0152709	0.0170195	0.0177419	0.0508701	0.0521244	0.0737023	0.139854	0.207513	0.237916	0.216299	0.2358
ACTATGGTTCCGACAAT	0	0	0.00304878	0.0116482	0.0197368	0.0310127	0.0675497	0.103167	0.118297	0.133139	0.219121	0.249429	0.360607	0.552034	0.65097	0.719825	0.625474	0.644548
ACTTTAATCGAAACGGG	0	0	0	0	0	0	0.00146306	0.000521105	0.0017414	0.000861326	0.00435098	0.00759946	0.0114976	0.0284013	0.0401396	0.0709821	0.0526316	0.0653485
GAGATGACGTGTAGTAC	0	0	0	0.00125549	0.00807636	0.00810811	0.0115489	0.0233236	0.0288612	0.0443089	0.0691085	0.0788043	0.100988	0.187057	0.237371	0.293729	0.244476	0.256791
AGCAATATTTAATCTTA	0	0	0	0	0	0	0.00074184	0	0.00041876	0.000801925	0.0038961	0.00472306	0.00494186	0.0163246	0.025443	0.037663	0.0285349	0.0458976
ATTATCCAAACATACTA	0	0	0	0.000681663	0	0.00384025	0.0030349	0.00447539	0.004719	0.00438596	0.00648929	0.0102041	0.0206531	0.0477064	0.0742188	0.091796	0.0693802	0.0849728
GAATCCAATCATATCTT	0	0	0	0.000660502	0.00068918	0	0	0.00290416	0.00203087	0.00279441	0.0103896	0.00971694	0.0127027	0.0639481	0.110515	0.156476	0.125541	0.126725
TTAAGGTTTCACTTCAT	0	0	0	0.00235988	0.00273973	0.00402685	0.00578406	0.0149978	0.0165791	0.0202461	0.0517241	0.064623	0.0895742	0.210152	0.287212	0.33296	0.311768	0.297791
CACTCTAGCAATAGAGA	0	0	0.00381264	0.0052459	0.00838415	0.0171821	0.0171551	0.0211907	0.0311433	0.0374332	0.0600707	0.0584642	0.0799881	0.140359	0.160538	0.168642	0.133623	0.135698
GTAGTTAAACCATGACT	0	0	0.004002	0.00785973	0.0116807	0.0313725	0.0468432	0.0749215	0.0902409	0.120556	0.1839	0.203962	0.299086	0.501732	0.599522	0.642857	0.600813	0.621009
ATGTGTACGCGGATCAA	0	0	0.000547046	0.000618429	0.00326264	0.00381679	0.0116618	0.0214143	0.0218324	0.0330073	0.0472618	0.0599017	0.0919574	0.139961	0.163043	0.180599	0.152339	0.178214
AACCTAGGCCCCTACGC	0	0	0.00156822	0.000589275	0.00171086	0.00779037	0.0097629	0.033317	0.0411009	0.0548112	0.0832653	0.100902	0.140235	0.254302	0.355872	0.402227	0.3875	0.398968
CAAGTTTACTGGACCGC	0	0	0	0	0	0	0	0.00506842	0.00316832	0.00675676	0.00980392	0.0118473	0.0222566	0.0454786	0.0586257	0.0709709	0.0687472	0.0725076
CGAAGTACCTACATCAG	0	0	0	0	0	0	0.000733676	0.00149477	0.00205339	0.00423549	0.0115962	0.0087116	0.0144305	0.0504323	0.0632571	0.095173	0.0694383	0.0953959
ACCCAGAATACTACATT	0	0.000390168	0	0.00185529	0.00402685	0.0120887	0.0210027	0.0324201	0.0474453	0.0529827	0.107166	0.120186	0.178727	0.310081	0.4072	0.456995	0.408482	0.409694
TCCGACGAAAACCTTCA	0	0	0	0	0	0.00069979	0.00069979	0.000954654	0.00250522	0.00125471	0.00362319	0.00662252	0.00794118	0.0158883	0.0377003	0.0582061	0.0455185	0.0598989
GGTAAACTTGATCACCA	0	0	0.000557724	0	0.00075815	0	0	0.00151057	0.00326664	0.00493016	0.00987492	0.00735612	0.0178571	0.0583104	0.0942982	0.118299	0.0993072	0.112086
TACAGACGTCGACCGGA	0	0	0	0	0	0	0	0	0	0	0	0	0.000288684	0.00222618	0.00142789	0.00136986	0.00315831	0.00229659
TAGTACAGATGTTATCT	0	0	0.00771208	0.00865551	0.0189189	0.0355944	0.0536685	0.101442	0.112224	0.139462	0.23219	0.257892	0.367374	0.603382	0.652335	0.7157	0.654388	0.670234
AGATGTAACCAACATTC	0	0	0	0.0017741	0.00075188	0.00550964	0.00216294	0.00645482	0.00817327	0.011402	0.0222068	0.0358456	0.0411523	0.0851358	0.110457	0.133776	0.141371	0.157299
CGCAAAGAAGTCCCCAA	0	0	0	0	0	0.000732064	0.00202293	0.00287219	0.00541216	0.00664728	0.017611	0.0123609	0.0215022	0.065	0.0983763	0.126113	0.112202	0.129608
GTGAAATTGTGGCGGCC	0	0	0	0	0	0	0.00378788	0.00607287	0.00862069	0.0101429	0.0148437	0.0246646	0.0283849	0.0552741	0.0704698	0.103415	0.0708352	0.0796552
ACTCAATTTTGACATTG	0	0	0	0.000608643	0	0.00409836	0.00289645	0.0148423	0.0199667	0.0273745	0.0425101	0.0555307	0.0806925	0.140334	0.200538	0.245079	0.212163	0.220094
CGAGTCTGGAGACTAGA	0	0.000339674	0.0237869	0.0696489	0.0853333	0.146801	0.203791	0.245606	0.28972	0.299826	0.406994	0.434315	0.631098	0.764274	0.826149	0.82716	0.781114	0.767011
CCCGTCTCATTAAGTCA	0	0	0	0	0	0	0.000690131	0	0.000806777	0.000789889	0.00286123	0.00366898	0.00459559	0.0195675	0.0301659	0.0442105	0.0251728	0.0342975
TCAGCGAACCAATGCAC	0	0	0	0.00184729	0.000758725	0.00426743	0.00860215	0.01222	0.0183706	0.0211443	0.0443276	0.0594666	0.0899696	0.166586	0.212687	0.258313	0.239346	0.243842
TGTATTGCTGTGAAAGC	0	0	0	0.00315856	0.000712758	0.000715308	0.00432277	0.0142566	0.01638	0.022797	0.035025	0.0436097	0.0586643	0.117812	0.149565	0.199713	0.156367	0.192823
CTTATGGCTAGCAGAGA	0	0	0.000554939	0.00121581	0.000746826	0.00363901	0.0037037	0.00971817	0.0129712	0.0150628	0.0330154	0.0501792	0.0618364	0.110036	0.116719	0.157742	0.135023	0.150612
CCGAGACAGAAAGAGGG	0	0.000398248	0	0.000645161	0	0.00145666	0.00530303	0.00956697	0.0136816	0.0156931	0.0344569	0.0378477	0.0582348	0.108911	0.168216	0.197011	0.159599	0.183734
TTGATCGATAATAGGTT	0	0	0	0	0	0.00421348	0.00210526	0.00428571	0.00672834	0.0138946	0.0240283	0.0275229	0.0376862	0.0959961	0.131888	0.182775	0.158559	0.167791
GAAGGTTTAAAACAGGG	0	0	0	0.00303951	0.00439239	0.0163934	0.0207039	0.0305118	0.049403	0.0600601	0.0939105	0.118742	0.16331	0.260567	0.319676	0.33427	0.269031	0.269004
CGCCCGAACTCTTCAAC	0	0	0.000543478	0	0	0	0	0.000986193	0.00040568	0.000849257	0.00242915	0.00178253	0.00425661	0.00756048	0.0215255	0.0446768	0.0368494	0.0536097
TTTCAAGCGTATCTCTA	0	0	0	0	0	0	0	0	0.000431406	0.00125628	0.000694927	0.00224417	0.00474496	0.0154068	0.0194776	0.02245	0.0309795	0.040702
GATCCATCCAACGAAGT	0	0	0	0	0	0	0	0	0.000413223	0.000424628	0.000690131	0.00357302	0.00472953	0.016129	0.020995	0.0424272	0.0375286	0.0412446
GACTTAAAGTAACGCAG	0	0	0	0	0.000683995	0.00153728	0.00803506	0.00649351	0.0129712	0.0144374	0.0278373	0.0376697	0.0588065	0.112124	0.18413	0.233731	0.194703	0.240629
ATGGTGCCTTATGCGTA	0	0	0	0	0	0	0.000729395	0.000508388	0.000819336	0	0.0023511	0.00229358	0.00330927	0.00824442	0.0252757	0.0256663	0.0191554	0.0270362
CACCACCCCGAGAATTT	0	0	0	0.00321716	0.00499287	0.0162549	0.0265372	0.0430108	0.056664	0.0665557	0.11498	0.120599	0.186415	0.304679	0.386621	0.438861	0.402533	0.409134
GAACCTACCATGCAGAA	0	0	0	0	0	0	0	0	0	0	0.00153257	0.00133393	0.00147406	0.00545635	0.0172024	0.019889	0.0186389	0.0259972
TAGTTGCCTGGAACATA	0	0	0	0.000645995	0.000777605	0.00345781	0.00357654	0.00925475	0.0185029	0.0145651	0.0371449	0.0475983	0.0525351	0.105977	0.160511	0.194073	0.158246	0.169048
TACCACTTACAATTACC	0	0	0.000521376	0.000636943	0.00216606	0.00491228	0.0103734	0.0157407	0.0250882	0.0364372	0.0526316	0.0850604	0.0992005	0.215667	0.265354	0.302738	0.278415	0.306253
TCGCTCCGATAAAATCC	0	0	0	0	0	0	0	0.000486381	0.00205677	0.00209556	0.00444115	0.0041686	0.00739144	0.0185005	0.0427679	0.049325	0.0395402	0.0575205
CATATTCCCTACGAAAT	0	0	0	0	0.00195822	0.00627615	0.00668896	0.0135196	0.0160156	0.0269509	0.0495646	0.0539584	0.0856007	0.178774	0.279126	0.321871	0.278363	0.319684
AGCCATAAACAACTGTT	0	0	0	0.00190961	0.0021322	0.00593276	0.00831025	0.0199814	0.0260304	0.0394939	0.0690335	0.070913	0.12561	0.224746	0.297706	0.35315	0.354133	0.336759
TCATATAGCCACTTTTC	0	0	0	0.000653168	0.000771605	0	0.00267559	0.00473709	0.00299273	0.00541216	0.0142373	0.0150408	0.0238095	0.0509145	0.0761229	0.117677	0.0895303	0.106845
TAGTTATGCCGCCGCCA	0	0.000377501	0	0.00458716	0.00793021	0.0177717	0.0299786	0.0322738	0.0522088	0.0761144	0.123466	0.136344	0.167074	0.226967	0.283603	0.327837	0.30405	0.337069
GTACACAGCAAGCACCT	0	0	0	0	0	0	0	0.000983284	0.00157916	0.00299273	0.00435098	0.00618375	0.0136014	0.0315738	0.0599164	0.0755183	0.0680473	0.0723534
TCTAGGTAACAAACCAG	0	0	0	0	0	0	0.00074239	0.000488759	0	0.000434594	0.000689655	0.00227273	0.00394777	0.00925024	0.0185773	0.0170565	0.018413	0.0221239
GGCAAAAGGTGTATTTC	0.00615006	0.0060629	0.017909	0.0559211	0.0692695	0.124616	0.170732	0.25361	0.270771	0.308469	0.413943	0.460653	0.633088	0.792273	0.814159	0.819588	0.779314	0.753685
TTTATATTGACACGTTG	0	0	0	0	0	0	0	0.000501756	0.000866551	0.000864678	0.0014881	0.00228311	0.00357995	0.0108161	0.0277649	0.0432459	0.0318761	0.0363918
AAGGCAGGAATAGCACT	0.00117925	0.000342231	0.0485056	0.106929	0.170715	0.237009	0.305796	0.35989	0.361936	0.412775	0.470213	0.495763	0.657812	0.79756	0.813238	0.811289	0.769637	0.743781
TAACCTAATAAGCGTCA	0	0	0	0	0.00149031	0.00149142	0	0.00422386	0.00773528	0.00430108	0.0103627	0.0156713	0.0227137	0.05311	0.0865116	0.109767	0.0959925	0.107294
TTATAAGTGAGCTGTCC	0	0	0.0029985	0.00546117	0.0131387	0.0301003	0.0318021	0.070024	0.104614	0.113093	0.208545	0.215477	0.332799	0.526903	0.631604	0.689886	0.654706	0.644796
GCGAAAACTCTGTATCG	0	0	0	0	0.000749064	0.00417537	0.00650759	0.00997009	0.0154706	0.0178571	0.0290574	0.0279661	0.0416048	0.0818486	0.109982	0.147268	0.11507	0.116193
GTTCATAAGTCCGGAGA	0	0	0	0	0	0	0	0	0	0	0	0.000448833	0.000297619	0.00198708	0.00184077	0.00385542	0.00379587	0.0056338
GCGTAATAGGCGTATTT	0	0.000749625	0.00201106	0.00279018	0.00703235	0.0169147	0.0300802	0.0433423	0.0524805	0.0840708	0.1347	0.166301	0.248855	0.562928	0.721408	0.754149	0.696224	0.670053
TATGGATCAGGAACGTA	0	0	0	0.00129786	0.00227445	0.00148588	0.00584795	0.0097586	0.0120898	0.0217014	0.0328317	0.0440165	0.049732	0.10442	0.143229	0.157495	0.126611	0.139294
CTTTGTAAGCGTAATGC	0	0	0	0.000635728	0.00162338	0.00145349	0.00211119	0.0116162	0.0137429	0.0202361	0.0429716	0.0432043	0.0627499	0.112896	0.177239	0.215686	0.198355	0.204441
GAATCTTCATACGTAGG	0	0	0	0	0	0	0	0	0	0	0	0	0	0	0	0.00049334	0	0.000371885
CTGAAAGCCACGACTGA	0	0	0	0.000653595	0	0	0.0014881	0.00417755	0.0033389	0.00866176	0.0134328	0.0166881	0.0260278	0.0457979	0.0807812	0.102886	0.0832221	0.0903912
ACAACAACGGTTCTTGA	0	0	0	0	0	0	0.00150489	0.00207039	0.00303951	0.004719	0.0132159	0.0126754	0.0214202	0.0490243	0.0862921	0.095884	0.0860561	0.105852
TGCAGCTGGTTCAAACA	0	0	0.000555864	0	0	0.00432588	0.00595238	0.00614125	0.0119556	0.0199095	0.0346647	0.0458839	0.0721125	0.126058	0.183246	0.222169	0.172043	0.205611
CCCTAACGTTTAAACCC	0	0	0	0	0	0.00142552	0.00416956	0.0140845	0.0233307	0.0273271	0.0502318	0.0476399	0.0763405	0.14264	0.20488	0.265356	0.219537	0.253843
CGAATAATATTCCCGAC	0	0	0.000533618	0.000627746	0	0.000727273	0.00143678	0.00245821	0.00572597	0.00647948	0.0168303	0.0243796	0.0215367	0.0474508	0.0744943	0.0962847	0.0745463	0.092504
AAACACCCGGGACAGAC	0	0	0	0.00131926	0	0.0015083	0.00153374	0.00369979	0.00740452	0.00553899	0.0143655	0.0125378	0.0252151	0.0722543	0.115498	0.168529	0.187473	0.214025
TCCAAATGACTAATCAT	0	0	0.0120077	0.0300481	0.0539986	0.0963524	0.124286	0.188778	0.212584	0.249786	0.346424	0.346808	0.54648	0.709754	0.794049	0.791988	0.736612	0.695799
GAATCACCACGCGCGCA	0	0	0	0	0	0	0	0	0	0	0	0	0	0.00144092	0.00498188	0.0105465	0.00820734	0.010591
CATCTGGGAAACCCGAA	0	0.000385505	0	0.00411281	0.0103935	0.0233516	0.0358868	0.0519177	0.0950662	0.100552	0.166179	0.170193	0.303653	0.541242	0.659102	0.734203	0.648276	0.66095
TAGAGTGGGTTGAGAAG	0	0	0.011813	0.0327103	0.0481651	0.0924817	0.132363	0.185401	0.219522	0.282838	0.400904	0.408891	0.59295	0.76188	0.827008	0.841858	0.758207	0.758454
ACCCAATCAGTGACCAG	0	0	0	0	0	0	0	0	0	0	0.00075643	0.00136612	0.00150286	0.00446872	0.0145403	0.0187178	0.0234551	0.0292666
TGCCAGAACAAAATCAG	0	0	0.00102354	0.000650195	0.00285714	0.00790798	0.0123882	0.0193452	0.0165675	0.0347222	0.0540176	0.076533	0.0881612	0.162755	0.219443	0.257157	0.209432	0.268346
GTTGACAACCAACTAAG	0	0	0	0	0.00298063	0.00497159	0.00530705	0.0102489	0.0166044	0.0221643	0.0356877	0.0462166	0.0711376	0.110784	0.129191	0.145017	0.131066	0.146322
GAATGGCTAGCCATGCA	0	0	0.00337838	0.00648968	0.0116518	0.0178955	0.0339943	0.0688986	0.0787372	0.0990141	0.152495	0.186005	0.237928	0.385397	0.442677	0.539109	0.48576	0.478452
AGAAATCGGATCATTCT	0	0	0.00156413	0.00601323	0.00624133	0.0156889	0.0242623	0.0369128	0.0439256	0.0550308	0.108711	0.11911	0.164862	0.319877	0.432813	0.4931	0.489268	0.49387
AGGTGAATGTTATCATG	0.00041425	0	0.028777	0.07646	0.116492	0.182973	0.231809	0.28934	0.295893	0.350655	0.42414	0.449469	0.627119	0.77111	0.818229	0.826226	0.754125	0.753317
CACTTTTTGTTGATTAA	0	0	0	0	0	0	0.000738552	0.00314465	0.00386432	0.00713686	0.0113258	0.0153346	0.0249549	0.0540411	0.0769571	0.105263	0.0887574	0.103347
GTTCGACAGTGCTAATA	0	0	0	0.000667111	0	0.00219298	0.000773994	0.00310398	0.00550614	0.00560586	0.0110294	0.0174672	0.0210059	0.0491412	0.0731935	0.0852381	0.0792627	0.0873413
AAAGGCGGACCCGAAAC	0	0.000360101	0.0237467	0.0679953	0.104866	0.15967	0.208273	0.288832	0.343849	0.386503	0.460606	0.484146	0.671093	0.804755	0.818477	0.8279	0.78861	0.760471
CCTTAAATCTCTCTGAA	0	0	0	0	0	0	0	0	0.000831255	0.00127226	0.00546822	0.00453983	0.00706714	0.0147757	0.04035	0.0572618	0.0457486	0.0691264
TCCACACCAAGAATGCG	0	0	0	0	0	0.00284495	0.00141543	0.00393507	0.00377517	0.00347524	0.00999167	0.0180099	0.0265708	0.0645508	0.0963439	0.137752	0.119571	0.13716
GGAATGTGTTGTTCCTA	0	0	0	0	0	0.000754717	0	0.00413223	0.00478886	0.00842199	0.0116618	0.0161588	0.0245324	0.0556369	0.0779338	0.0893536	0.0726852	0.0883293
CCGTGAATCGTGTTCTA	0	0	0.000539084	0.00174723	0.00730994	0.00601604	0.0106809	0.027532	0.0288945	0.0461856	0.071727	0.0938303	0.123794	0.235232	0.278721	0.341489	0.274905	0.299205
GTTCCAGTGATACATAA	0	0.000430663	0	0.000632911	0	0.00308642	0.00223547	0.00502513	0.00469283	0.00574949	0.0182882	0.0196977	0.0243979	0.04782	0.0752406	0.0908213	0.0720762	0.0900974
CATTTAAGGACTTAGGA	0	0	0.00348432	0.0140105	0.0290055	0.0416667	0.0716235	0.116379	0.126011	0.150622	0.251362	0.278641	0.435473	0.671813	0.733301	0.748736	0.688626	0.679115
AGCCTCCGAAACCGCAA	0	0	0	0	0	0	0	0.0015456	0.0012131	0.000846024	0	0.00478261	0.00958084	0.0182463	0.0277502	0.0396091	0.035864	0.0500194
TGTAGGTAGAAGCCCCC	0	0	0	0	0	0	0	0	0	0	0	0	0	0	0	0	0.000479157	0
GCCAAATTCCCACAAGG	0	0	0	0	0	0	0	0	0.0004329	0.000446229	0.00216294	0.00220361	0.00246457	0.00947159	0.0148768	0.0186549	0.0180424	0.0177824
AACCTCTTGAGGAGTAA	0	0	0.00303183	0.0112994	0.0149786	0.02977	0.042876	0.0831776	0.095941	0.114579	0.173548	0.206032	0.290389	0.483134	0.579507	0.633369	0.57448	0.591768
ATCTAGCCAAGAGCAAG	0	0	0	0	0	0	0	0.00151362	0.00084317	0.000425894	0.00576784	0.00367309	0.00692913	0.0208434	0.0282838	0.0464523	0.044335	0.0465465
GGACGAAACATCCAAGA	0	0	0	0.000654879	0.000751315	0.000752445	0.00146628	0.00301508	0.0034057	0.00398406	0.00531108	0.00930665	0.0187383	0.0273279	0.0465549	0.0512693	0.0424571	0.0569476
TATGGCCCGTTTTGATC	0	0	0	0.00126502	0.000816327	0.00295858	0.00229183	0.00450225	0.00814996	0.0180103	0.0295679	0.0280124	0.0449337	0.108685	0.182525	0.24178	0.191731	0.207364
TCATGGCGGGACCGACA	0	0	0.00356597	0.00679852	0.00595745	0.0196477	0.0438108	0.0585694	0.0898438	0.111836	0.198576	0.196381	0.293803	0.477756	0.573495	0.61653	0.584829	0.563426
GTATTTGTCAGGGATAC	0.000459982	0	0.000555864	0.00248911	0.00715308	0.00933238	0.0261248	0.0261701	0.0407315	0.0418251	0.0666179	0.0753791	0.127959	0.193883	0.218894	0.259494	0.197814	0.219229
GTTATTGGGACACGCCT	0	0	0.00511247	0.0110362	0.0185759	0.0433263	0.0743338	0.108287	0.166395	0.176392	0.307635	0.309142	0.516301	0.763882	0.815997	0.826231	0.750659	0.740741
CACTATCATCACTAGTT	0	0	0	0.00129534	0.00278164	0.00357143	0.012869	0.029383	0.0335928	0.0316832	0.0700337	0.0799136	0.112546	0.202399	0.279907	0.321289	0.29415	0.318182
TAGGCACCAACATACGA	0	0	0	0	0	0.00075188	0.00220588	0.00257732	0.00388601	0.00624442	0.0160796	0.0182055	0.0305064	0.06238	0.0830728	0.105184	0.100926	0.104354
AGTGCATCTAGTCCCTA	0	0	0	0	0	0	0	0	0	0	0	0	0.00125039	0.0051573	0.00839944	0.00808369	0.00859476	0.00995379
AGCATCGATCCAAGAAG	0	0	0	0	0	0	0	0.000507872	0	0.000455166	0.000727273	0.00229043	0.00188265	0.00847035	0.00762631	0.0175351	0.0149123	0.0225035
TGCTCAACATCGAGACA	0	0	0.00153846	0.00537634	0.0190337	0.0247423	0.0470746	0.068599	0.0875854	0.0969009	0.161952	0.181695	0.243934	0.403787	0.487877	0.549839	0.53359	0.50333
GCCTTAGCGAATAGAAC	0.000455581	0	0	0	0.00436999	0.00509091	0.0077193	0.0206757	0.0224949	0.0314249	0.0675287	0.0641907	0.105502	0.197113	0.268375	0.331712	0.278919	0.308042
ACCTCAAGAAGTGGAGA	0	0	0	0.00125549	0.000787402	0.00443459	0.0041958	0.00702459	0.00639386	0.00706714	0.0186294	0.0304269	0.0455108	0.115553	0.135959	0.181238	0.147635	0.167143
CGAAAACCTCTTGCCAC	0	0	0.00056338	0	0	0	0.000739645	0.0010917	0.00162206	0.00626305	0.0131579	0.00934164	0.0175971	0.05385	0.0843316	0.118802	0.0922021	0.102025
TTTAACGGACCAATCTT	0	0	0.00150075	0.0110558	0.00711744	0.0212625	0.0455801	0.0666667	0.0788835	0.0830592	0.174393	0.181074	0.291444	0.544619	0.653972	0.727123	0.674336	0.660433
GAGTGATGACCAGTGAC	0	0	0	0	0.000859845	0.00228137	0	0.00490731	0.0037144	0.00771539	0.00776836	0.0123457	0.0193712	0.0385714	0.0470205	0.0470024	0.0453321	0.0494792
CAAGACGATAGGCTGAT	0	0	0.000511247	0.00483092	0.017094	0.0122783	0.0315582	0.0469891	0.0569884	0.0713115	0.14841	0.159912	0.206047	0.329718	0.417015	0.453001	0.434884	0.457401
TATAAGTCTGTGAAGTT	0	0	0	0.004329	0.0108696	0.0113154	0.0259831	0.0379213	0.0434964	0.0733496	0.112859	0.12483	0.179994	0.322034	0.433845	0.475039	0.435996	0.47334
AACATCAGCATTAGCCC	0	0	0	0	0	0	0	0.00254453	0.0041684	0.00442478	0.00925212	0.012781	0.0271521	0.0592008	0.090573	0.101825	0.0922018	0.116244
CAACAGTAGTACACTAT	0	0	0.000581058	0.00374532	0.00149925	0.00929235	0.019341	0.0235	0.0314095	0.0424757	0.0780926	0.0950108	0.139367	0.250615	0.348795	0.418076	0.381365	0.399258
ATACATAAGCTTGGTCC	0	0	0	0	0	0.00237154	0.00148588	0.00418629	0.00458716	0.00520156	0.0196386	0.0194553	0.024619	0.0477903	0.0803443	0.100349	0.0865068	0.101682
CCAAGCCCAAACCCGGA	0	0	0	0	0	0	0	0	0	0	0	0	0.000919681	0.000503525	0.00277008	0.00193611	0.00211149	0.00269633
GCTTCATCAGAATTACA	0	0	0	0	0	0	0	0	0	0	0	0	0.000314961	0.00491642	0.00583745	0.0106187	0.00478469	0.0143288
TGGATTCTCAGTGGAAT	0	0	0	0	0	0.00217077	0.00283086	0.00850425	0.0110544	0.0185341	0.0311653	0.0413855	0.0642857	0.152911	0.190909	0.258946	0.223499	0.25553
ATTCATCATTACTTTAT	0	0	0	0.00204499	0.00429185	0.00876494	0.00962963	0.0262467	0.0271739	0.023539	0.0556995	0.071492	0.0823708	0.142248	0.186471	0.216243	0.175545	0.185939
GCAATCCAGTTCATACT	0	0	0	0	0.00074239	0.00143988	0.000750188	0.00193705	0.00643777	0.00416146	0.0139179	0.0173333	0.0287748	0.0724356	0.166432	0.208246	0.167943	0.20244
GATAGAGAGTGAAGTCC	0.00434594	0.0036846	0.0211694	0.0661809	0.0776288	0.13963	0.186156	0.268714	0.305259	0.339179	0.424419	0.459048	0.62916	0.779607	0.848157	0.832999	0.772982	0.75403
ATCGCATAGTTTTCAAG	0	0	0	0.000664894	0	0.00144092	0.000719424	0.00550275	0.00724947	0.00951518	0.015295	0.0225744	0.0265655	0.0508982	0.0761649	0.10094	0.0918647	0.105797
CCATTGTCAATACTAAG	0	0	0.000555247	0.000648508	0.00289017	0.00775194	0.0131483	0.0222003	0.0282862	0.0374895	0.0760274	0.0755814	0.114628	0.207792	0.283248	0.338486	0.279936	0.310831
ACCCTACTAAAGGCAGA	0	0	0	0	0.000753012	0.00071582	0	0.00262192	0.00265957	0.0044287	0.0105026	0.013544	0.0210824	0.045045	0.0906475	0.130237	0.111215	0.129955
TGTCCGTGAAAAGCGAT	0	0	0.00156331	0.0210918	0.0246085	0.0436288	0.0679272	0.114367	0.146909	0.181818	0.277361	0.279412	0.415533	0.615924	0.683841	0.748371	0.683878	0.671573
TAGATGAGGAGTATTAG	0.410682	0.414209	0.60298	0.649449	0.670868	0.71166	0.727151	0.752286	0.743015	0.736509	0.810391	0.826318	0.876829	0.931698	0.933095	0.93645	0.91272	0.915899
ATTACAACGTTCTAACC	0	0	0	0.00126502	0	0.0014881	0.00290487	0.00458015	0.007173	0.00682885	0.0202312	0.016777	0.0299532	0.0750751	0.108242	0.134041	0.109458	0.133888
GAATTGACAGTAGTGAC	0	0	0	0	0.000807103	0.00381971	0.00366569	0.00936524	0.00746888	0.0193694	0.0330579	0.0373657	0.0520865	0.0969082	0.140661	0.187192	0.136993	0.17054
CGACGCTACTGTTACTA	0	0	0	0.000664011	0.00242915	0.0023166	0.00152555	0.00628272	0.00866927	0.00860897	0.0174545	0.0210481	0.0334741	0.0670498	0.0853828	0.112305	0.0889831	0.112959
ACGCCCGGTAACCAAGA	0	0	0	0.000677966	0	0.00222883	0.000753012	0.00102987	0.00244698	0.00360036	0.0184887	0.0222717	0.0245976	0.0485294	0.0584112	0.0667336	0.0604499	0.0723733
CACTAAGTCCGAAAGTA	0	0	0	0	0	0.00074184	0.0015949	0.00102093	0.00184502	0.00443459	0.0104749	0.00850112	0.0130841	0.0271845	0.0504277	0.0533721	0.0426774	0.0526316
GGATACCATCTATTTAC	0	0	0	0	0	0.000736377	0.00229183	0.00301659	0.00636132	0.0118443	0.0220538	0.0265957	0.0386371	0.111756	0.181736	0.253769	0.187934	0.1875
AGATTTTAGCAAAACTA	0	0	0	0.000705219	0	0	0.000761035	0.00151976	0.00402685	0.00220459	0.011236	0.0145889	0.0210147	0.0536585	0.0845443	0.106582	0.0892614	0.11425
AATCGACAGTCCTATAT	0	0	0	0	0.000761615	0.00142959	0.00732064	0.0126706	0.0135914	0.0246508	0.0482714	0.0568699	0.0819373	0.175492	0.234645	0.283039	0.26612	0.291831
TACTAGCACCTCTTTGG	0	0	0	0	0	0	0	0	0	0	0	0	0.000316256	0.00104932	0.00149105	0.00255885	0.00453104	0.00678733
CATACCACCCGGCGGGA	0	0	0	0	0	0	0	0	0	0	0	0	0	0	0	0.000990589	0	0.00106952
TCATAACAGGTGGACCG	0	0	0.0025	0.0121655	0.0204563	0.0223776	0.0412744	0.0628834	0.0941271	0.111782	0.238652	0.237225	0.364847	0.572752	0.711538	0.744973	0.712014	0.677155
TAACAGCTCATATTTAC	0	0	0	0.000690131	0	0.000729927	0.00233463	0.00319489	0.00533662	0.00662526	0.0158046	0.0179063	0.0293567	0.0739198	0.0950096	0.110128	0.0874751	0.112556
ATAACGCTACGATCAAG	0	0	0	0.000640615	0	0.00149477	0.00315706	0.00465357	0.00425894	0.00927487	0.0199857	0.0185104	0.0300182	0.0637532	0.0950073	0.132743	0.111457	0.133386
TTCGCTGTGGTGAAATG	0	0	0	0	0	0	0	0.00152207	0.00210261	0.00490196	0.0033195	0.00770975	0.0119798	0.0362615	0.077693	0.0980779	0.0931275	0.116179
GGTTCATAAATCGTCTT	0	0.000394633	0	0.00122775	0.00219941	0.00283286	0.0130764	0.0198451	0.0186599	0.0291631	0.0521292	0.0751024	0.105886	0.257949	0.355243	0.412551	0.383267	0.382956
GACCACTTTCTTCACAA	0	0	0	0	0	0	0	0	0	0	0	0	0	0	0	0	0.000464468	0.00161551
GAACGCGATGTGATAAT	0	0	0.00153767	0.0100118	0.0134752	0.031746	0.0637255	0.083682	0.110263	0.122629	0.216025	0.246071	0.40007	0.607955	0.705524	0.718412	0.670983	0.654511
ACGACCGGCCATTTAAC	0	0	0	0	0.00184162	0.00219619	0.00659341	0.0035824	0.0123802	0.0163211	0.0318866	0.0335196	0.0463535	0.0986061	0.140376	0.155663	0.153923	0.180321
CCAAATAGACAGGCAAC	0	0	0	0.00133601	0	0	0.00310559	0.00696304	0.00718816	0.0098346	0.0141264	0.0280464	0.0421777	0.0858806	0.118735	0.142587	0.118095	0.144922
ACGACACGAAACGCCAT	0	0	0	0.00249377	0.00469484	0.00968188	0.0172911	0.0347567	0.0445177	0.0642088	0.0938712	0.124013	0.170053	0.296296	0.383924	0.438823	0.437709	0.430047
AACACCCGAGGGTTTAG	0	0	0.0014985	0.00991254	0.0134561	0.0198087	0.0451128	0.0725726	0.0895334	0.106992	0.18977	0.215111	0.300439	0.532529	0.663918	0.706042	0.677459	0.644518
ATATTTAATCTCACGGC	0	0	0	0	0	0.00081103	0	0.000534759	0.000430108	0.000472144	0.00209205	0.00137804	0.00452762	0.0100191	0.00760095	0.016982	0.0185773	0.0177158
AGGCCTAATGAACGGCT	0	0	0	0.000639795	0.001	0.00076746	0	0.00642928	0.00909091	0.0120361	0.02526	0.0252548	0.0403275	0.0773751	0.124076	0.149581	0.115333	0.137491
AACATGTTGATCTACAG	0	0	0	0.000637349	0.00212164	0.0106383	0.0189825	0.0264496	0.0379009	0.0464819	0.0877437	0.102907	0.119672	0.18872	0.235058	0.264691	0.230769	0.236111
ACAGTCGGGATCGAGAC	0	0	0.00272183	0.0111329	0.0245059	0.0261389	0.0737705	0.0963983	0.120149	0.145542	0.259548	0.26127	0.395471	0.624225	0.742438	0.783197	0.72773	0.726229
CTCCAGAGATAATATCA	0	0	0.000589623	0.00137457	0	0.00509461	0.00592154	0.0086779	0.0104167	0.0185185	0.0354278	0.0509156	0.0657854	0.121094	0.211655	0.238892	0.196306	0.257727
ACGATGGACTGAATTCA	0	0	0.000517866	0.00867948	0.0143575	0.0109066	0.0495119	0.0584158	0.0767591	0.0942833	0.161934	0.164998	0.236278	0.441591	0.519766	0.540483	0.495254	0.507382
TGTCAAACGCTACATAA	0	0	0	0	0.000773395	0.000734754	0.000742942	0.002003	0.00185357	0.00133869	0.00591716	0.00683371	0.00963631	0.0251636	0.0453907	0.0515774	0.0524899	0.0589899
AACAGAACCCAGACCTG	0	0	0	0	0	0	0	0	0.00129199	0.00274098	0.00388802	0.00937082	0.00762428	0.0232558	0.0472554	0.0684647	0.0493593	0.0663265
CAATATTGAGCATCGAA	0	0	0	0	0	0	0	0	0	0	0	0	0	0	0	0	0	0
CTATCAGCCCGATACTA	0	0	0	0.000643087	0	0	0	0.000519481	0.00212404	0.00254022	0.00925926	0.00564726	0.0110132	0.0137131	0.0305085	0.038404	0.0463282	0.0471304
AGTTACCAACAACATGT	0	0	0	0	0	0	0.00076746	0.0015213	0.000901307	0.0013465	0.00654545	0.00373134	0.00644567	0.0258411	0.043318	0.0478011	0.054878	0.0753853
CACGCAACACAGTGGAC	0	0	0	0.000693963	0	0	0.00310078	0.00263992	0.00460829	0.00714605	0.0148038	0.0167345	0.0276208	0.0562898	0.0735756	0.0953289	0.0833735	0.103766
TATTAGAAGCCTTCAAT	0	0	0	0.00127714	0.00570613	0.0111888	0.0136691	0.0318744	0.0367399	0.0538136	0.0940934	0.102621	0.149847	0.310289	0.399708	0.478929	0.440497	0.438588
CACAGAGAACCGCTATA	0	0	0	0	0	0.000734214	0.000745712	0.00147203	0.000433276	0.00427899	0.00701262	0.00986379	0.0175103	0.0508658	0.0747312	0.100265	0.0892291	0.100472
GGTTTCAAATTCGCAAC	0	0	0	0.000667111	0	0.00147167	0.000745712	0.00410467	0.00310009	0.00480349	0.0115025	0.0167832	0.0276741	0.0588843	0.101963	0.130812	0.100522	0.129747
AAGAGCCAAGGACGACA	0	0	0	0.000691563	0.00351185	0.00224888	0.00655201	0.0131435	0.0222127	0.0315068	0.0554273	0.051236	0.0808328	0.117874	0.174113	0.203304	0.162822	0.181174
TGCTGCATAATTCTGAA	0	0	0	0	0.000789266	0.00372578	0.00821509	0.012012	0.0110181	0.0190045	0.0287563	0.0473637	0.0609263	0.102604	0.151487	0.196219	0.16175	0.178635
CGGACAAAGGATATGTA	0	0	0	0.000653595	0.00156006	0.0029985	0.00646552	0.0134576	0.0186088	0.0202287	0.0441276	0.0492895	0.0807512	0.1412	0.21048	0.20772	0.168722	0.186833
CCAACTGCTACAAAGAT	0	0	0.000547945	0.00132714	0.000733676	0.004954	0.00350877	0.00895968	0.0114892	0.0148181	0.0291188	0.0385809	0.0564972	0.119856	0.164078	0.199499	0.178082	0.205645
GTCGCAATTTCGAAATG	0	0	0	0	0	0.00216294	0.00149365	0.0035515	0.00927972	0.0108646	0.0153397	0.0294651	0.042284	0.108164	0.175474	0.22978	0.197943	0.232421
AGAAGACAGCAAGCTTC	0	0	0	0	0	0.00299177	0.0060423	0.00990099	0.0178869	0.021286	0.0372453	0.0426606	0.0692512	0.122408	0.185131	0.219662	0.199286	0.205214
ATTCAAGATGGAGCGTC	0	0	0.0021164	0.00501253	0.021021	0.0388693	0.0587302	0.10021	0.116368	0.151934	0.227356	0.242796	0.382699	0.579252	0.649443	0.707472	0.630984	0.649173
GCCGTTATGTTAACAAT	0	0	0.000540833	0.00632911	0.0120996	0.0165975	0.0212143	0.0518914	0.0587977	0.079143	0.133333	0.149839	0.201545	0.313116	0.37393	0.440452	0.359151	0.411937
TAACGAGGGAATCTAGC	0.0625	0.0645161	0.207463	0.291297	0.346763	0.414213	0.439721	0.492093	0.49052	0.503179	0.597997	0.634317	0.765823	0.844004	0.857961	0.836685	0.804718	0.8138
ACATGGTCATATACGCC	0	0	0.00312663	0.0119798	0.0141159	0.0288184	0.0721805	0.108362	0.127136	0.14124	0.230828	0.265444	0.390432	0.562992	0.650319	0.707071	0.657642	0.625299
TACCACGTCAAGATTCA	0	0	0	0	0	0.000761615	0.000785546	0.00103146	0.000860585	0.00638842	0.00592154	0.00798497	0.0149301	0.0296296	0.0559406	0.0648482	0.0629515	0.0692405
CCAGAAACCGATTACAG	0	0	0	0	0	0.00231303	0.00463679	0.00217273	0.00781969	0.0109539	0.0254916	0.0233393	0.0363173	0.0814365	0.139217	0.176884	0.158263	0.165256
CCTGCAGCGGCAAATCA	0	0	0	0.000665336	0	0.000748503	0	0.00054615	0.00173085	0.00310146	0.00900901	0.00609756	0.0140187	0.0357333	0.0549344	0.0542289	0.0482537	0.0545252
ATAAGCACTACACCTGC	0	0	0	0.000671141	0.00265722	0.00235294	0	0.000550358	0.00637755	0.00772025	0.0249196	0.0156178	0.0307937	0.0585938	0.0958466	0.108095	0.0952839	0.11007
AACCAAACTTGTCGTCA	0	0	0	0	0	0	0.000735835	0	0.0026362	0.00344234	0.00649351	0.00841908	0.0109068	0.0247934	0.0405336	0.0605901	0.0384431	0.0446735
AGACGAATACTAAATAC	0	0	0.00058072	0.00138217	0.000751315	0.00712025	0.00674663	0.017912	0.0207814	0.031906	0.0671186	0.0609272	0.0867331	0.140247	0.189398	0.253935	0.214924	0.241935
TAGTGAACTTCCGCCAC	0	0	0.00376547	0.00547778	0.0237906	0.0271041	0.0338129	0.0723589	0.0917065	0.116814	0.193573	0.204159	0.283668	0.45	0.512729	0.592825	0.520095	0.523015
ACGAATAACAGGCCATA	0	0	0	0	0	0	0	0.000512821	0.00321543	0.000862813	0.00157729	0.00368155	0.00762389	0.00965938	0.0119847	0.0238213	0.0139892	0.024087
GACGATAGCTAACTTTA	0	0	0	0	0	0	0	0	0.000880282	0	0	0.000453926	0.00318979	0.00728787	0.018267	0.0262405	0.0247788	0.0265152
CAACCTGAGTGTAAGCT	0	0	0	0.00132802	0.00149813	0.000720981	0.00382848	0.00859889	0.0122673	0.0175285	0.0325685	0.0342562	0.0509138	0.101947	0.159399	0.166578	0.151244	0.190682
CTAGAATGCACGCAAAC	0	0	0	0.00188324	0.00352609	0.0112867	0.015625	0.0253834	0.0361088	0.0451436	0.10699	0.0970522	0.143522	0.233147	0.282064	0.314873	0.273728	0.262443
TCGAGATCTGCTCCAAA	0	0.000429	0	0	0	0	0	0.002002	0.00447828	0.00606061	0.0058651	0.0115207	0.0202276	0.0508816	0.0714633	0.111053	0.0900337	0.110713
TGGCGCAGTATATATCC	0	0	0.00517598	0.00540541	0.00936768	0.0209885	0.0408315	0.0553231	0.0717822	0.0780334	0.160757	0.168471	0.244746	0.378265	0.454195	0.523446	0.490932	0.48125
ACGAGCACCAGACTAAG	0.000437637	0	0.0102481	0.0325301	0.0462606	0.0784452	0.111033	0.155502	0.171525	0.185599	0.273536	0.301813	0.403051	0.564324	0.605013	0.653403	0.596688	0.595714
TCAGTATGCAAATCATG	0	0	0.00590842	0.0111046	0.0226493	0.0353243	0.0672823	0.0840456	0.115483	0.126892	0.217968	0.242486	0.357292	0.543552	0.645328	0.683882	0.624846	0.617317
TTCTTTGACTCATTTAA	0	0	0	0	0	0	0	0	0	0	0	0	0	0	0.000483559	0	0	0.000413736
ACACCCAACCGGGGTAA	0	0	0	0	0	0	0	0	0	0	0	0	0	0	0	0	0	0
GTAACGTCCTGACCATT	0	0	0.000592417	0.000638162	0	0	0.000759878	0.000548546	0.00247015	0.00229463	0.0078125	0.0135747	0.0212508	0.0462012	0.0902879	0.118496	0.106472	0.127739
GGTAGTTAGACTTTATT	0	0	0.000598802	0.0013289	0.00293255	0.00243112	0.0123457	0.016035	0.0201511	0.0345388	0.0649867	0.071647	0.105375	0.245527	0.397332	0.462832	0.409639	0.411251
TTACAAACGTAGACAGG	0	0	0	0.000642674	0.00308166	0.00552486	0.00825826	0.0176768	0.0206835	0.0317173	0.0496046	0.0522217	0.0961837	0.183513	0.243564	0.297691	0.248929	0.259378
GTACCTGAGATCGTTAA	0	0	0	0	0	0	0	0.000497018	0.000433088	0	0.00141844	0.000447027	0.00161812	0.00380228	0.00951427	0.0136166	0.0109181	0.0141207
ACCAGCGCAGCAACAAA	0	0	0	0	0	0.00142755	0	0	0	0.000443656	0.00224719	0.000925926	0.00161134	0.00412159	0.00735294	0.00686016	0.00890764	0.0110517
ATTTAGACAAGAGGATG	0	0	0	0.00334225	0.0078125	0.0082769	0.0118782	0.0265849	0.0391156	0.046721	0.0761494	0.108563	0.132204	0.234758	0.294202	0.344605	0.296056	0.30019
TAACTAGTCCTGAAACG	0	0	0	0	0.00319489	0.000732064	0.00396825	0.00766871	0.00932203	0.00686401	0.0203046	0.0304802	0.0365129	0.0815217	0.124877	0.153234	0.149002	0.165935
TTCGTAATCTTTATTTG	0	0	0	0	0	0	0	0	0	0	0	0	0	0.000546448	0	0.000496771	0	0
TTGGACAGATACGCTAG	0	0	0.000554017	0.00192555	0.00400641	0.00844854	0.0213523	0.0367611	0.0452282	0.055336	0.111029	0.126961	0.159538	0.283436	0.357002	0.403555	0.377993	0.384478
CAACATTGCCTGAACAT	0	0	0.00107469	0.00254939	0.00535168	0.00851668	0.0248051	0.0320829	0.0399828	0.0466755	0.0789855	0.112848	0.138191	0.279703	0.357884	0.423467	0.375429	0.407
GGAGAGTTAATTGACCA	0.00426985	0.0046132	0.0588531	0.103911	0.181429	0.259088	0.294568	0.360432	0.350023	0.406827	0.487685	0.516177	0.677859	0.77354	0.816489	0.816054	0.76208	0.772705
GCATGGACAAACAACGA	0	0	0.00760456	0.0232266	0.0248447	0.0559541	0.0862689	0.124559	0.156237	0.179695	0.270062	0.314706	0.476828	0.721971	0.763829	0.787364	0.727571	0.720898
CAAGACCAGGTGATTTG	0	0	0.000528821	0.00619195	0.00380228	0.011955	0.019774	0.0371312	0.057623	0.0680628	0.124178	0.138418	0.174976	0.315177	0.480185	0.554024	0.534726	0.528107
AGAAGCTGTTTAACATC	0	0	0	0.00304136	0.00385802	0.00594796	0.013463	0.0343608	0.0306166	0.0496166	0.0868936	0.0881783	0.149254	0.287864	0.36901	0.418133	0.344907	0.341918
AGCAAGACGCTTCAAAT	0	0	0.00159151	0	0.00378215	0.00878477	0.00907716	0.0187469	0.0182709	0.0300136	0.0572809	0.0595996	0.108099	0.201913	0.288675	0.352068	0.29972	0.323431
ATGTAGCCCAAGACAAG	0	0	0	0	0.000846024	0.000763359	0.00305344	0.00537346	0.00782269	0.00674764	0.0153971	0.0292286	0.03135	0.0687339	0.130041	0.137198	0.113281	0.148812
AATAGGGCCTTCGTTTA	0	0	0	0	0.00154321	0.00279525	0.00636492	0.0136089	0.0172265	0.0269576	0.0485953	0.0672686	0.0874538	0.162341	0.239019	0.285714	0.212409	0.244898
ATTACATACTGACTGGA	0	0	0	0	0	0.000759301	0.00221239	0.000530786	0.00405588	0.00452284	0.0103704	0.0144231	0.020854	0.0524738	0.0867184	0.10193	0.0840942	0.102133
CCGTTGTGAGATTTAAA	0	0	0.00465839	0.0152136	0.0265252	0.0403833	0.0686969	0.0939199	0.121199	0.150133	0.221022	0.242777	0.357041	0.596791	0.702548	0.741987	0.679646	0.669792
AGAGGCGTACGCCAAAA	0	0	0.00336889	0.00821226	0.0188679	0.0385174	0.0531835	0.0913621	0.105671	0.135085	0.21266	0.241114	0.399655	0.638002	0.729755	0.755578	0.699183	0.706294
TATGCCATAATGCACTT	0	0	0.00174419	0	0.00307456	0.00668648	0.0109569	0.0154076	0.0273489	0.0316118	0.0517116	0.0775709	0.0943333	0.159791	0.221525	0.267137	0.235565	0.249314
AAGATTCAGTTTTGACA	0	0	0	0	0.000769823	0.00074129	0.000810373	0.00766088	0.010919	0.0138648	0.0245587	0.0278049	0.0410256	0.0991313	0.131591	0.168342	0.137438	0.150065
CTCAGGGTAGGCAAGAA	0	0	0.000520021	0.00731261	0.0112528	0.0201669	0.0322108	0.0622854	0.0691928	0.0996857	0.190984	0.198872	0.299682	0.519681	0.645372	0.671973	0.614754	0.609768
ATAGTACGGTTCAATCA	0	0	0	0.000656599	0.00228484	0.00566974	0.00984103	0.00759494	0.01321	0.0181976	0.04	0.0522632	0.0584985	0.130435	0.156556	0.206316	0.18949	0.216102
ACAAAAGGATTGCATTG	0	0	0.00437637	0.0138471	0.0199852	0.0395201	0.0637659	0.10682	0.129911	0.153776	0.258114	0.275428	0.431913	0.672024	0.735377	0.75394	0.692935	0.700508
GAGTATCGGGTAGCCAA	0	0	0.00628272	0.0165394	0.023406	0.0469592	0.0751534	0.11336	0.143903	0.167608	0.248097	0.283085	0.425118	0.574862	0.670599	0.707486	0.677817	0.642593
GAGGAAGAACACAGCTT	0	0.0003885	0.00951374	0.0235365	0.0416362	0.0553633	0.0985011	0.137335	0.170308	0.195056	0.314522	0.335154	0.463353	0.667342	0.764012	0.778571	0.712592	0.712037
ACCCGCAAGAACGTCGA	0	0	0	0	0	0	0.000772201	0	0	0	0.00150038	0.00223314	0.0025413	0.00737619	0.0218631	0.0195272	0.0151086	0.0190058
AGTTCTAAAGTTTGGAC	0	0	0	0.00130719	0.000765697	0.00226757	0.00587803	0.0108359	0.0149393	0.0187441	0.0372382	0.0454545	0.073329	0.137014	0.174776	0.22462	0.180957	0.197753
CAACTTTGTGATTAACC	0	0	0.000554939	0.0031506	0.00633413	0.00819113	0.0216138	0.0335603	0.0427716	0.0493938	0.0974071	0.116132	0.163083	0.286157	0.406521	0.468973	0.387731	0.41162
GAATCGCTAAACTCTTC	0	0	0.000565611	0	0.00076746	0.000749625	0.000804505	0.00101471	0.00180995	0.00274098	0.00635425	0.0069029	0.0092563	0.02504	0.0286547	0.0382956	0.0354331	0.045473
TGCGTCATAGAAAGGGT	0	0	0	0.00138504	0.00078064	0.00226757	0.00752445	0.00789058	0.015859	0.0158946	0.0335289	0.0440019	0.0624604	0.110494	0.150254	0.18927	0.174872	0.180026
TACGTGTAGAAGAGACG	0	0	0	0.00268097	0.00156006	0.0155556	0.014318	0.028133	0.0375626	0.0429014	0.085758	0.105263	0.130121	0.256813	0.319811	0.401053	0.345205	0.382075
TTTACTAAACGGACATC	0	0	0	0	0	0.00226929	0.00235479	0.00584174	0.00704535	0.0104831	0.018011	0.024212	0.0355458	0.0794418	0.0993184	0.119474	0.116915	0.122905
AGTTTCGGACAATTGCA	0	0	0	0.000672043	0	0.000816993	0.000804505	0.00388242	0.00365464	0.00791066	0.0116364	0.0164835	0.0205854	0.0546392	0.0757299	0.0752062	0.0641273	0.0726778
GTGAGATGTAGAGCGTA	0	0	0	0	0.00414594	0.00226074	0.000811688	0.00335383	0.00512582	0.0111993	0.0168712	0.0240385	0.0219367	0.0761555	0.104352	0.140729	0.105467	0.135619
GCGATATCCACGGAGTA	0	0	0	0	0	0	0	0.000540249	0	0	0	0	0	0	0.000922935	0	0.000907029	0.00181225
TAACTACACGGCTTCAG	0	0	0	0	0	0	0.00161812	0.000546448	0.000857633	0.00093985	0.00157853	0.0018797	0.00657071	0.0143516	0.0217942	0.03394	0.021848	0.037394
TAGGTTGTACGAGTAAG	0	0	0	0	0.00076864	0.00138313	0.00528701	0.00626305	0.00665834	0.0189655	0.036846	0.0387597	0.0539457	0.10286	0.146056	0.175868	0.122727	0.156786
TCAAAAAGCCTTCATTG	0	0	0	0	0	0	0	0	0	0	0	0	0.000642261	0.000995025	0.00102093	0.00737619	0.00291545	0.00644901
TAAATACTTTGTAGGCA	0	0	0	0	0.000759301	0	0	0	0.00143747	0.000455581	0.00301205	0.00242954	0.00344288	0.00881057	0.015873	0.0301659	0.0244858	0.0301528
CATGGTACGTATAAGAC	0	0	0	0.00434513	0.00518903	0.00762777	0.012987	0.0298578	0.0484848	0.0573005	0.0983146	0.122721	0.178352	0.417895	0.580044	0.634479	0.603535	0.563595
ACCGTCCCCAAGGAAAG	0	0	0	0	0.00083682	0.00224215	0.000816993	0.00105374	0.00638026	0.00864816	0.0191304	0.0206186	0.0258508	0.0618393	0.0901722	0.115542	0.0987715	0.108273
TCTAAGGGACCAATGAT	0.00295858	0.00112824	0.0347082	0.0711394	0.0963597	0.136819	0.218182	0.284974	0.288801	0.329954	0.395833	0.436208	0.626801	0.775114	0.822153	0.796111	0.767857	0.746597
AATATAGACATCGTCAT	0	0	0	0.00134862	0.00221729	0.00226586	0.00611621	0.0119284	0.0167622	0.0207597	0.0416988	0.0500477	0.0786481	0.142262	0.197869	0.25	0.197312	0.221627
CCTATGCCCACATATTA	0	0	0	0	0.000846024	0	0.000796813	0.000520833	0.000911993	0.000449438	0.00223881	0.00367647	0.00262985	0.00686016	0.00732422	0.0106168	0.0154422	0.0156186
AATTCTTACCGAGAACT	0	0	0	0.000664452	0.000730994	0.00727995	0.0106914	0.0183486	0.0288714	0.0319895	0.0745836	0.0662005	0.116163	0.229121	0.33535	0.365165	0.344367	0.383838
ACCGTTTTGATACCTAA	0	0	0	0.00285103	0.00078125	0.00078064	0.003276	0.00572023	0.0100045	0.00700219	0.0204082	0.0242764	0.0277778	0.0579268	0.0970504	0.117647	0.112808	0.118723
GGAGGAAGAAGTTTTGG	0	0	0.00260281	0.00896861	0.012696	0.0316265	0.0553846	0.0619792	0.0960072	0.106182	0.177321	0.206827	0.375313	0.646588	0.711416	0.765235	0.739264	0.690346
TATTTGACGATTCTAAG	0	0	0	0.000655738	0.000727802	0.00641026	0.00540541	0.0192308	0.0224668	0.0341297	0.0652632	0.0680871	0.108309	0.18552	0.308779	0.312602	0.289663	0.303275
CGTTGTAACAAAGATTA	0	0	0	0.000713267	0	0	0.000807754	0.00114351	0.00319489	0.00540054	0.00978337	0.00755786	0.01322	0.0330864	0.0479121	0.0581886	0.0573278	0.0589958
ATGGCTAAACGTGGTAT	0	0	0.00107239	0.00436954	0.0155763	0.0240113	0.0515759	0.0656566	0.0783964	0.110969	0.177076	0.189598	0.25287	0.366921	0.433128	0.45668	0.392457	0.437893
ACGAAATCCTATCCCGA	0	0	0	0	0	0	0.000765697	0	0.00358262	0.00403587	0.0091673	0.00558659	0.0129994	0.0299401	0.0417768	0.0587912	0.0504246	0.0627598
CAAGGACAGGCGCGCTC	0	0	0	0.000730994	0.00161551	0.000754717	0.00692308	0.00801374	0.0138889	0.0252672	0.039632	0.0494426	0.0605575	0.123145	0.149161	0.170478	0.14685	0.143297
GTGTTCATCGGAATCTT	0	0	0.000573394	0	0.000796813	0.00143678	0.00606061	0.0163016	0.0193833	0.0247253	0.042191	0.0515911	0.0727333	0.134925	0.198637	0.229492	0.214545	0.22227
AGGTGTTAGTGATCCCA	0	0	0.00218938	0.00654372	0.00926641	0.0296886	0.0328113	0.0616438	0.0654561	0.100814	0.16	0.179691	0.255248	0.422521	0.509881	0.581043	0.542373	0.523714
CGACGAACTAAAAGGTG	0	0	0	0	0	0	0	0.000551876	0	0	0.00164069	0.00196078	0.00287265	0.00690335	0.0122951	0.0169972	0.0136674	0.0174863
TTACGCTCATGTAATTG	0	0	0	0	0	0	0	0	0	0	0	0	0	0	0	0	0	0
ATGAATTCGAGATCTTG	0	0	0	0.0057508	0.00750853	0.0152323	0.02298	0.0439331	0.054102	0.0721604	0.123391	0.132243	0.180536	0.2734	0.334342	0.379585	0.312788	0.346374
GATTTAGGTGAATCTGC	0	0	0.0011236	0.00897666	0.00775194	0.0190058	0.0422125	0.0548303	0.0749465	0.0857397	0.165923	0.159257	0.254161	0.429317	0.560386	0.635838	0.580341	0.599099
TCACGACATAGACAGCA	0	0	0	0.000703235	0	0.000786782	0.000789266	0.00214592	0.00181488	0.00361664	0.0117739	0.0102948	0.021753	0.0549163	0.0648236	0.0951888	0.0822723	0.0933642
GTTGTATGGTACAATGC	0	0	0.00107411	0.00641849	0.0158046	0.0221477	0.0342772	0.0813594	0.0853462	0.110856	0.196183	0.225074	0.309874	0.554849	0.688139	0.737251	0.650146	0.645212
GATAACCCTTTCAAAAC	0	0	0	0	0	0.000745156	0.000779423	0.000509944	0.00363141	0.00265369	0.00712758	0.0092081	0.014098	0.0436681	0.0944676	0.104178	0.0963187	0.100879
GGGCAATGAGTAAGTCA	0.000437254	0.000381388	0.0153374	0.0402367	0.0702827	0.124834	0.161795	0.239343	0.256712	0.294993	0.373157	0.3909	0.553412	0.73653	0.77546	0.811159	0.732673	0.731731
TAACGGACCAGCTCTCA	0	0	0	0	0	0	0	0.000572738	0	0	0	0.00147275	0.00591911	0.0108978	0.0214008	0.0270684	0.021471	0.0254572
GCCCGAAAAAAACGCTG	0	0	0	0	0.00254453	0.00482315	0.00561347	0.0167116	0.0188514	0.0220386	0.0511591	0.0519358	0.0660892	0.0946356	0.139623	0.184631	0.143069	0.166875
TTTCTACGAATTCGGTG	0	0	0	0.000671592	0.000844595	0.00227445	0.00481928	0.0105614	0.0124169	0.0128736	0.0311042	0.0343474	0.0413329	0.0681466	0.101942	0.107489	0.088	0.0938614
AACGGGTAGGCACAGGA	0	0	0	0.00199203	0.00497512	0.00712589	0.0169101	0.0312805	0.0460444	0.0531679	0.103981	0.111011	0.164115	0.26366	0.334538	0.386834	0.333143	0.321412
CTGTCTGGGGACAATTT	0.00126156	0.00482912	0.047619	0.0955342	0.145743	0.202059	0.266434	0.334785	0.33109	0.356593	0.468304	0.464042	0.656813	0.796178	0.815846	0.815294	0.744953	0.754242
TATAGTAAGCCGTCCAA	0	0	0	0.00070028	0.000875657	0.00160514	0.00304183	0.00172414	0.00306212	0.00470146	0.0176707	0.0183259	0.0225847	0.0549451	0.085758	0.129177	0.104521	0.126593
ATTGCTTTAAGGCTGAT	0	0	0.00172018	0.00130719	0.00529902	0.0180995	0.0274725	0.0287841	0.0485866	0.0642202	0.0940666	0.100472	0.149557	0.245699	0.338916	0.363331	0.32277	0.340354
AAAAAACTACGATATGA	0	0	0	0	0	0	0.000820345	0.0021164	0.000907853	0.00234522	0.000728332	0.00420168	0.00748596	0.0192974	0.0316832	0.0515258	0.0461838	0.0449841
TACCAACAGGAGATATC	0.164437	0.184368	0.34019	0.421181	0.442478	0.523499	0.54732	0.593407	0.561082	0.571933	0.6564	0.663843	0.79415	0.868681	0.878149	0.85838	0.848698	0.846944
CCTCGTCCGAAATGTCA	0	0.000403714	0	0.000647668	0.00152672	0.000723589	0.00454545	0.0081591	0.0129143	0.0108844	0.0308789	0.039667	0.0579176	0.106553	0.160108	0.208288	0.162283	0.192256
AATGCGAATTTATGTGC	0	0	0.00103466	0.000647249	0.00237154	0.00527108	0.010981	0.0124352	0.0206403	0.0311213	0.0641918	0.0707752	0.0981415	0.171733	0.279193	0.266272	0.236056	0.250839
CACCATGTAGGTTATAG	0	0	0	0.00430504	0.0148206	0.0227434	0.0348101	0.0540541	0.0698265	0.0932919	0.159582	0.163471	0.23731	0.421661	0.515641	0.623978	0.562802	0.555613
GACCATCAGTAACGTGT	0	0	0	0.00131839	0	0.000791139	0	0.000541126	0.00223914	0.00411711	0.0137091	0.0118652	0.0195399	0.0475436	0.112154	0.139498	0.125828	0.138958
ATCGTCCTTTGTTAAAA	0	0	0	0	0	0	0	0	0	0	0	0	0	0	0.00155521	0.00471698	0.0058651	0.00596252
CACCAACACAGGTGCCT	0	0	0.000564016	0.000668449	0.0017301	0.00774593	0.00523952	0.0146597	0.018722	0.0276786	0.0585551	0.0681502	0.0974741	0.202689	0.264763	0.341094	0.327888	0.340888
ACCAAAGTCATGTGCAC	0	0	0	0	0.000832639	0	0.00225056	0.00733634	0.0102784	0.0135266	0.0230159	0.0303951	0.0474111	0.0831643	0.123696	0.157952	0.126204	0.13756
GCAATACACATATTTAT	0	0	0	0.000735294	0	0	0.000799361	0.00209974	0	0.00256082	0.00284698	0.00586643	0.0121249	0.0468986	0.119866	0.149764	0.136247	0.144987
GTACAACTTGGCTCGGA	0	0	0	0	0	0	0	0	0	0	0	0	0	0	0	0	0	0
TAAAGAGATTTCACAGT	0.000461681	0.00039032	0.0182482	0.0344615	0.0646937	0.129889	0.170073	0.226908	0.242945	0.290826	0.358994	0.400411	0.577891	0.758753	0.808267	0.804146	0.762538	0.734463
AAGACGTACAATAGCAG	0	0	0	0.000694444	0.00237906	0.00145243	0.00539707	0.013079	0.0128035	0.0233892	0.0375	0.0403652	0.0794897	0.138194	0.191479	0.228448	0.209449	0.221624
GTATACGTTTTTTAGGC	0	0	0	0.00209351	0	0	0	0.00163043	0.000905387	0.00474158	0.00982615	0.00679964	0.0177191	0.0544919	0.0964371	0.142553	0.103553	0.130435
ATGTGTAATGGACGTGT	0	0	0.00494505	0.0145599	0.0186986	0.0651537	0.0650658	0.119192	0.134052	0.148114	0.219097	0.262361	0.337904	0.492308	0.561832	0.559917	0.520138	0.55913
ATATTTGTATGCAGAGA	0	0.000416146	0.00111173	0.00423985	0.00898204	0.0132353	0.0231904	0.0492886	0.0659142	0.0895652	0.119913	0.143198	0.205051	0.342444	0.418097	0.461991	0.44052	0.449153
AGAGGCGACATTCAACT	0	0	0.0174696	0.0353659	0.0674242	0.107943	0.136727	0.203796	0.246383	0.246853	0.358209	0.400206	0.57489	0.767213	0.814634	0.794069	0.746957	0.743631
CGACAGACACAAAGTAC	0	0	0.00172018	0.00137457	0.00170068	0.00987842	0.0104244	0.0245687	0.021515	0.0401082	0.0734017	0.0909528	0.113621	0.220321	0.285154	0.380976	0.331479	0.33031
CATGGGGCACCGCTAGA	0	0	0	0.00263852	0.00265018	0.0119048	0.0197947	0.045505	0.0498969	0.0631919	0.0967486	0.118924	0.16183	0.264739	0.29406	0.35836	0.306193	0.321075
TATGAGGTAATTTCACA	0.0176211	0.0180769	0.0779556	0.140135	0.174805	0.266177	0.317744	0.37684	0.383403	0.409427	0.468931	0.501718	0.687435	0.796649	0.823235	0.814539	0.769427	0.77369
CAGATAATACTCCCACC	0	0	0	0	0	0.000729395	0.00229533	0.00579557	0.00664452	0.00677201	0.0238095	0.0249546	0.0387302	0.080786	0.105562	0.128321	0.125813	0.12483
TGAACACCGACCTGTAA	0	0	0	0	0	0	0	0	0.00179211	0.00140449	0.00161031	0.00652681	0.0078457	0.0286011	0.0372069	0.0503212	0.0381134	0.0482812
TTGGTTACATATGATTA	0	0	0	0	0	0	0	0.000554939	0.00138504	0.000860585	0	0.00553761	0.00549273	0.0127812	0.024012	0.0359897	0.0298507	0.0284996
GAACAGACACGTTCAAG	0	0	0	0.000674309	0.00164609	0.00172563	0.00390016	0.00460829	0.00813743	0.00936768	0.0201613	0.0243553	0.0335809	0.0798499	0.125419	0.151	0.127282	0.145536
GTACAATTTGCGGAAGG	0	0	0	0	0	0	0.000854701	0	0	0.000480077	0.000787402	0.00289296	0.0019305	0.010287	0.023976	0.030179	0.0240964	0.027017
GTTAAGCATGAACTTTA	0	0	0	0	0	0	0	0	0.000463392	0	0.000735294	0.000938967	0.00163988	0.00505817	0.010628	0.0244511	0.0174713	0.0246508
AAGGAATTGGGTAAAGA	0	0.000771605	0.0122574	0.0290206	0.054417	0.100195	0.139293	0.208132	0.22605	0.257513	0.361338	0.38708	0.543644	0.708356	0.750446	0.75659	0.689231	0.701873
AGGAGAGAGGCGTTAAG	0.0721416	0.0758978	0.199475	0.278218	0.338487	0.420619	0.421637	0.496226	0.473841	0.484637	0.607885	0.604014	0.744266	0.841235	0.841602	0.828518	0.836022	0.786433
GTTCAGAAGTAGACGAA	0	0	0	0.000678426	0	0	0	0	0.00455581	0.00314465	0.0100541	0.014554	0.0170648	0.0725552	0.128168	0.146983	0.136316	0.148852
ATTGTCTAGGCACGAGA	0	0	0	0.000668449	0.000824402	0.00399042	0.00606061	0.00896359	0.019426	0.0249443	0.0542453	0.0629885	0.0848057	0.180071	0.239336	0.285864	0.237696	0.259031
GCCCTTAGTGATAATTT	0	0	0	0.000722022	0.00163666	0	0.00321543	0.00360453	0.00743332	0.0154253	0.0323529	0.026205	0.0392157	0.122725	0.19735	0.271949	0.193145	0.246932
ATGTTGTGTACCATACT	0	0	0.00582011	0.0110104	0.0254958	0.0481246	0.0746918	0.122844	0.166067	0.179417	0.265134	0.29821	0.420505	0.600411	0.691607	0.720581	0.66242	0.641205
GAGTTTCAACATTACTT	0	0	0.000607903	0.000702741	0.00159109	0.00538462	0.00466563	0.0107198	0.00605536	0.0177665	0.0357895	0.042524	0.0658489	0.164105	0.303197	0.322778	0.290711	0.328852
GTAGCTAGACGCGAAAG	0	0	0	0	0	0.00233281	0.0016247	0.00382514	0.00904977	0.0135198	0.0246227	0.0300328	0.0454845	0.104298	0.160368	0.201474	0.182519	0.177419
GAGATGTTTCACCATAA	0	0	0	0	0	0	0	0.00371747	0.00181077	0.00397527	0.00711238	0.00842697	0.017118	0.0490998	0.08577	0.129508	0.0986985	0.116943
ACCGACTACGGGTCAGA	0	0	0	0.000722022	0	0	0.000835422	0	0.000908265	0	0.00247934	0.00243546	0.00322477	0.0121436	0.0229045	0.0286288	0.0273714	0.0337662
ATCAGCTTATAGTAAAG	0	0.000441501	0	0.000731529	0.00148148	0.00461894	0.00630915	0.01294	0.0168831	0.0271669	0.0492154	0.0580378	0.0797989	0.155163	0.207507	0.277627	0.264	0.260615
GACAGAATCGGGTGACA	0	0	0	0	0	0.00505051	0.00572831	0.0107284	0.0131926	0.0173627	0.0415973	0.0480307	0.0695452	0.115104	0.12973	0.172584	0.128703	0.136508
AGCTCTTACTAACTAAA	0	0	0.000596303	0	0	0.000820345	0.000813008	0.00499722	0.00655738	0.00530973	0.010745	0.017849	0.0258245	0.0683805	0.127085	0.157275	0.12987	0.16706
CAGTATCCCGATTGCAT	0	0	0	0	0.004	0.00299177	0.00842912	0.0189599	0.0175755	0.0279788	0.0526742	0.0564815	0.0700241	0.120022	0.169665	0.202375	0.180354	0.205671
TAAGCTCAGAGTATAGG	0	0	0	0.0012987	0	0.00155763	0.00322061	0.00695187	0.0113999	0.00811542	0.0206186	0.0248417	0.0353569	0.0876317	0.122107	0.134527	0.114415	0.12511
AAACGGGCCTCATAACC	0	0	0.00165472	0.00961538	0.0114437	0.0194175	0.0419378	0.0724336	0.0766063	0.097886	0.164524	0.172314	0.290823	0.50449	0.610537	0.670901	0.633777	0.637245
AGCACGGGACAGTAAGA	0	0	0.000565931	0.00576184	0.00661157	0.0179267	0.0260999	0.0509236	0.0696601	0.0727603	0.153908	0.156295	0.223262	0.424098	0.548932	0.628263	0.587972	0.590793
TGGCCTCTGAATCATAA	0	0	0	0	0	0.00158228	0.00155763	0.00266241	0.00418994	0.0114207	0.0053681	0.0163475	0.0220377	0.0564213	0.0789346	0.101141	0.0846033	0.1033
AGAACGAGCCTGTTGCA	0	0	0	0	0.00173461	0.00241546	0.0023166	0.00668524	0.0106334	0.0159102	0.0291667	0.0393395	0.0542838	0.131952	0.190151	0.227987	0.225977	0.228149
GTATGCCGAAACACTGA	0	0	0	0	0.000896861	0	0.00238095	0.00386954	0.00417053	0.00778032	0.0224066	0.0175763	0.0305344	0.0594595	0.0887372	0.0956567	0.099351	0.0993137
TTAGGCCCGTAAGATAC	0	0	0.000582751	0.000691563	0.00352734	0.00531108	0.010598	0.0361384	0.0360934	0.0543251	0.0749574	0.0994036	0.125955	0.202145	0.29146	0.34046	0.326175	0.336893
CGGAAAGTATTCTTTAC	0	0	0.00172414	0.00068306	0.00776836	0.00937951	0.0233236	0.0432879	0.0546329	0.0726016	0.128783	0.119683	0.177098	0.306622	0.414414	0.456644	0.438457	0.421806
TATGTTGAACGGCATCA	0	0	0	0	0	0.00084246	0	0	0.00049456	0	0.00326797	0.00384986	0.0042044	0.00629591	0.0108268	0.0181195	0.0203421	0.0179506
AAGCGTTCAGAACATTC	0	0	0	0	0.0015674	0.000792393	0.00545596	0.00477961	0.0133211	0.0104403	0.026475	0.0311483	0.0466338	0.100437	0.141538	0.175339	0.153226	0.17992
TGAGCGGGAATTGTTAT	0.00171527	0.00433754	0.0481203	0.103448	0.157736	0.245934	0.266252	0.334293	0.358314	0.381312	0.471061	0.472362	0.660065	0.802893	0.806633	0.820722	0.76061	0.746975
TCGACGAATCAACGTTA	0	0	0	0	0	0	0	0	0	0	0	0	0.00135044	0.00163845	0.00347567	0.00879007	0.00920989	0.00911613
ATCGACTCAATTCTATA	0	0	0	0	0	0	0.000795545	0.00105541	0.003125	0.0026053	0.00496102	0.0099278	0.0149491	0.0354938	0.0550178	0.0680658	0.0482456	0.0549604
GCCCTACGTAGTCTAAA	0	0	0.000632911	0.000692521	0.00081367	0.00156128	0.00749625	0.00828729	0.0111807	0.0200279	0.0298387	0.0349176	0.0680295	0.108021	0.147313	0.161847	0.129775	0.165602
ATTGAATCACCCATAGC	0	0	0	0	0	0.00160514	0.00306279	0.00873362	0.0102177	0.0133641	0.0249196	0.0259117	0.0424967	0.0777063	0.111055	0.144512	0.127127	0.142795
CTACACAGGATTAGACG	0	0	0.0011409	0.00133958	0.00470367	0.00451807	0.0152439	0.025355	0.0381944	0.0457014	0.0838558	0.0843925	0.116604	0.23027	0.307842	0.364026	0.323761	0.343429
TTTTCCGGGTTAAGTCA	0.000479157	0	0.000578369	0.000628931	0.00081103	0.000798722	0.00377929	0.00715465	0.00969082	0.0111784	0.0258118	0.0308219	0.0520064	0.114286	0.174127	0.259419	0.203778	0.240893
TAACACCGCGCAACAAG	0	0	0	0	0	0	0.000823723	0.00171429	0.000913242	0.000925926	0.00469925	0.00475059	0.00700233	0.0246028	0.0293433	0.0543197	0.0371094	0.0524924
CGCAATCTTATTAACAC	0	0	0	0.00142248	0.000782473	0.00153846	0.00149031	0.00729547	0.0111907	0.0130866	0.0284834	0.0284264	0.0444158	0.09358	0.139591	0.172096	0.142782	0.159926
AGCACTAAATGGCATTC	0	0	0	0.00201072	0.00886263	0.0108382	0.0242113	0.0341537	0.0524138	0.0594595	0.0958175	0.101173	0.157353	0.276115	0.344382	0.390063	0.360144	0.381124
GCGCGATATAGTCAACT	0	0	0	0.00128949	0	0.000726216	0.00381098	0.00482833	0.00943396	0.014554	0.0353982	0.0380409	0.0524791	0.137858	0.230769	0.264822	0.251199	0.268972
AACCCCTTGCTAGATCT	0	0	0	0.000732064	0	0.00388802	0.00230947	0.00421496	0.0112603	0.0153499	0.0238645	0.0325318	0.0457839	0.0828699	0.127638	0.154814	0.132289	0.156013
CATACGGCCGACCCAGG	0	0	0	0	0.00130378	0	0.00167364	0.00315457	0.00700742	0.00645508	0.0184162	0.0158434	0.0286344	0.066195	0.09447	0.107767	0.0966184	0.108964
TGATTTCGTATCTAAAC	0	0	0	0	0.0024077	0.00296296	0	0.00425532	0.00468165	0.00904977	0.0102715	0.0182073	0.0384	0.072194	0.0997942	0.127613	0.108765	0.149065
ACCGGACTATGCAACAT	0	0	0.00125313	0.00277008	0.000813008	0.00457317	0.004	0.0146104	0.0258999	0.0238642	0.0514883	0.0703883	0.0779308	0.153719	0.179437	0.191336	0.163482	0.19345
TGGCCAAGGCGAAGAAT	0	0	0.00332042	0.00779221	0.0211382	0.0348148	0.0465116	0.0897028	0.10371	0.123638	0.1979	0.207368	0.290183	0.446504	0.538916	0.587675	0.561329	0.571218
TTACGAAAGTGCCGTGA	0	0	0	0	0	0	0.000809061	0	0	0.000470367	0.00160901	0.0023116	0.00456621	0.0112903	0.0160686	0.0208922	0.0186457	0.0210938
GGTAACCAACATCGATG	0	0	0	0	0.000821018	0.00235294	0.00160385	0.00888889	0.00829876	0.0149045	0.0379147	0.0351833	0.0441274	0.0882353	0.134479	0.155521	0.129392	0.136199
ACAGCAAAACTCAGGTC	0	0	0	0	0	0	0.000829187	0.00110375	0.000456621	0.00284225	0.00644122	0.0097229	0.00858233	0.0302213	0.041543	0.0695103	0.0589354	0.0615694
TAAGCGAAACAACTGTA	0	0	0	0	0	0	0.000796178	0.00158562	0	0	0.00075358	0.00298805	0.00465116	0.0124864	0.0182806	0.0301299	0.0212663	0.0268262
CGGCCTGCCAAGAGAGA	0	0	0	0	0.00181324	0.000807754	0.000803213	0.00107875	0.00310146	0.00481	0.0154242	0.0131148	0.0168818	0.0424945	0.0798576	0.0865333	0.0893134	0.0892928
CAAATAACTTACGGAGT	0	0	0	0.000692521	0.00243704	0.00157978	0.00228659	0.00364015	0.00791803	0.0137868	0.0241998	0.0236686	0.0429043	0.0937669	0.127264	0.145047	0.136076	0.147548
GTGAGTGATCATACGGA	0	0	0	0.000699301	0.000841043	0.00169205	0.00351803	0.0117253	0.0120859	0.0145267	0.0248796	0.0352113	0.041694	0.090715	0.122947	0.151685	0.131387	0.133707
CAGGCTTGATTATTGTA	0	0	0	0	0.000825083	0.000796178	0.00251256	0.00331492	0.00452489	0.00643678	0.0157658	0.012494	0.0224647	0.0395421	0.0571571	0.0610376	0.0437561	0.0602303
GCCAAACTAATCCACAT	0	0	0.000600601	0.0020284	0.00314218	0.00786782	0.0116822	0.0246355	0.0283401	0.0404914	0.0690714	0.0794669	0.120643	0.201187	0.250632	0.28391	0.255973	0.264706
TTTGGACCAAAACTGAT	0	0	0.00967558	0.0246542	0.0333592	0.0588652	0.100434	0.135942	0.184023	0.195695	0.32437	0.342632	0.48191	0.689559	0.768487	0.794845	0.720972	0.722794
ACACCGTGCGGATGATA	0	0	0	0.00069735	0.000915751	0.00237342	0.00496278	0.00641711	0.0122538	0.0218978	0.0351171	0.0279046	0.0452033	0.0872886	0.121439	0.128426	0.106199	0.131776
GTTTTATTAGGAGTCTT	0.0292343	0.0257812	0.100153	0.18484	0.236351	0.315901	0.330816	0.39336	0.377156	0.422455	0.506058	0.533233	0.699756	0.790685	0.827586	0.837223	0.777423	0.753837
GGGGACTGAACCGCAAA	0	0.000403226	0.00056243	0.00333111	0.00883534	0.0113464	0.0243902	0.0444328	0.0605925	0.0814348	0.117309	0.158317	0.214311	0.307357	0.424194	0.46636	0.388166	0.40843
AGTCTTCTGGTATCGAA	0	0	0	0	0	0.00077101	0	0.00158646	0.000487567	0.00290698	0.00647773	0.00448878	0.00661813	0.0211528	0.054148	0.0815427	0.064257	0.0778776
AGTTTTGCATACGTAAT	0	0	0	0.00067981	0.00229709	0.00378501	0.000769823	0.00756757	0.0121723	0.0231397	0.0348297	0.0437777	0.0613944	0.100054	0.172876	0.200315	0.159177	0.186242
CATCGTATTGAGTAGAT	0	0	0.00164564	0.00583279	0.0101818	0.0256046	0.0341615	0.0667967	0.0702534	0.103867	0.172214	0.186128	0.267181	0.438914	0.54068	0.618312	0.584894	0.577804
ACTTTACGAAAAGTTTG	0	0	0	0	0	0.000781861	0.00621601	0.00773054	0.0133136	0.00995261	0.0282797	0.028642	0.0498328	0.0862069	0.137722	0.166931	0.161654	0.159091
ATTCGAGAGCTAACATG	0	0	0.00107817	0.00498132	0.00900164	0.0238932	0.0385174	0.0750518	0.0798751	0.0938757	0.146646	0.179949	0.26863	0.461323	0.543908	0.645032	0.600903	0.593535
ACGAATCTGAGTGATCT	0	0	0.00113895	0.00503145	0.0170497	0.0260417	0.0330639	0.0726607	0.0738611	0.103057	0.189744	0.195876	0.265712	0.474926	0.600108	0.698413	0.629606	0.628445
GCTTGAAAGGACAAAGG	0.000933271	0	0.00344234	0.00462351	0.0237718	0.0437788	0.0757002	0.0936668	0.125057	0.151195	0.243506	0.259867	0.403274	0.715921	0.77316	0.798987	0.732279	0.714429
ACAGCAACAAACGCATC	0	0	0	0	0	0	0.00244898	0.00116754	0.000935454	0.00294262	0.00629921	0.00541872	0.0119482	0.0327129	0.0428714	0.0464768	0.0469248	0.0563595
GTAAACAGAGGAAGTGA	0.000484731	0	0.00668524	0.0346232	0.0586873	0.0911002	0.107502	0.176234	0.216291	0.237688	0.360429	0.371232	0.550838	0.737668	0.798046	0.799796	0.759312	0.741981
AACCCGCATTTTTCGAG	0	0	0	0	0	0	0	0	0	0.000970403	0.00154919	0.00194363	0.00172891	0.00635104	0.00852878	0.00997899	0.00925926	0.0113636
GATATAGGACGGCCAAC	0	0	0.00735294	0.0281871	0.0333333	0.0683564	0.0962279	0.135314	0.177672	0.209028	0.313339	0.360902	0.511858	0.730218	0.805007	0.812689	0.747503	0.737201
CGTGGCTAATCGGCAAA	0	0	0	0	0	0	0.000824402	0.00056338	0.00137489	0.0019333	0.00835422	0.00522814	0.00929487	0.0309783	0.0457002	0.0510258	0.0454972	0.0469697
ATGAGAAGACAGTCTCA	0.0010142	0.000402091	0.0062144	0.0234681	0.0540947	0.0797546	0.127287	0.203381	0.215132	0.242065	0.3341	0.368981	0.492382	0.667022	0.730828	0.768092	0.688757	0.693606
TAACTGTCTATAGGTTT	0	0	0	0.00141945	0.00234375	0.00311526	0.00329218	0.0169492	0.0194658	0.0323305	0.0576194	0.0577201	0.0950482	0.164981	0.249155	0.296648	0.24	0.276684
GACCTATCTTGCCATAC	0	0	0	0	0	0.000806452	0.00150716	0.000568505	0.00139925	0.00185443	0.00313725	0.00560748	0.00733333	0.016183	0.0379098	0.0528821	0.05323	0.054755
TAACACGGACGAACAAC	0	0	0	0.000739098	0	0.00325733	0.00163132	0.00282167	0.004	0.0111488	0.0137221	0.0173872	0.0297717	0.0604752	0.103637	0.127572	0.111548	0.135656
TTAGATCTTATGCATCG	0	0	0	0	0	0	0	0	0	0.000472144	0	0	0.000637552	0.00126904	0.00263296	0.00328048	0.00244798	0.00236128
GGTACGAGTTCTCTAAA	0	0	0.00554017	0.00766284	0.0163121	0.0458652	0.0569986	0.117265	0.129117	0.152346	0.222306	0.270174	0.374145	0.549097	0.612832	0.635301	0.576823	0.552424
CAACTAACGTGGAACCC	0	0	0.00499168	0.0118265	0.0199501	0.0357675	0.0625	0.0810526	0.121537	0.149712	0.208364	0.244929	0.356339	0.567996	0.624617	0.681184	0.655401	0.640173
CAGGACTAGGCCAGAAC	0	0	0	0	0.00278035	0.00794281	0.0126482	0.0250855	0.0333478	0.0430009	0.091061	0.0966507	0.140225	0.234615	0.30383	0.349785	0.336698	0.329454
AATGTAAATGTTTCTCA	0	0	0.000592768	0	0	0	0	0.00249377	0.00613811	0.00645459	0.00879121	0.0128205	0.0168634	0.0297357	0.048615	0.06022	0.0506012	0.0651769
TAGATCATAACCTCAGA	0	0	0	0	0.000805802	0.000840336	0.00556881	0.00791408	0.0084332	0.0150068	0.0309798	0.024426	0.0395875	0.0900705	0.106533	0.149837	0.115589	0.145422
ATGCCCAAACCTGAGGG	0	0	0	0	0	0.000792393	0.000853242	0.00168067	0.0022242	0.00293974	0.00620567	0.00998502	0.0129955	0.021047	0.0323529	0.0364773	0.02806	0.0376061
ACCAAACATGCTGGCAC	0	0	0	0	0	0	0	0.000606796	0.000440141	0	0	0.00100251	0.00204988	0.00833333	0.00807217	0.0169405	0.0123231	0.0212202
TCAAATCGTATTTCCTA	0	0	0	0	0	0	0	0	0	0.000447828	0	0.00095648	0.00162022	0.00604064	0.0148002	0.0190678	0.0152785	0.0229317
CAAGACCATAGGTACGA	0	0	0	0.000664011	0.000816327	0.00222058	0.00514328	0.00922131	0.00998264	0.0195295	0.0368189	0.0339463	0.0533784	0.107429	0.152273	0.169291	0.148316	0.152508
GCAGCCCCAAACGAAGG	0	0	0	0	0	0	0.000845309	0.000570125	0	0.00145068	0.00188857	0.00146199	0.00459318	0.0107701	0.0234226	0.024975	0.0271605	0.0326594
GCTCGAGAAACTTTGAT	0	0	0.00600765	0.0227129	0.0381451	0.068895	0.0993177	0.143152	0.151096	0.195847	0.316456	0.326382	0.434011	0.646278	0.731755	0.774932	0.722754	0.707486
AAATTGCCCCCCAGCTA	0	0	0	0	0	0	0	0	0	0	0	0	0	0.000539957	0	0.00106667	0.0025113	0.00156863
TGCATTGGTTAAATCAT	0	0	0.000614628	0.00207612	0.00322061	0.00481928	0.0138324	0.0101659	0.0181649	0.0269899	0.0574797	0.0631229	0.100669	0.187825	0.267093	0.32404	0.309961	0.306237
TTTATTGAACTAGACAT	0	0	0	0	0	0.00171086	0.00411184	0.00111173	0.00360685	0.00543971	0.0135811	0.0215558	0.0326333	0.0812468	0.132338	0.179679	0.153431	0.189163
ACACACAACCCCCCCAC	0	0	0	0	0	0	0	0.00101523	0.00083717	0.00183402	0.012987	0.00177226	0.00385356	0.0115808	0.0200316	0.0224654	0.027745	0.0306258
ATGAACCATACCTGAAG	0	0.000446429	0.000579039	0.00273785	0.0091047	0.00998464	0.0170455	0.0387513	0.0444646	0.0476399	0.115207	0.121523	0.161895	0.2882	0.395313	0.419281	0.369553	0.374816
TACGATTGACAATCAAC	0.000509165	0	0	0.000726744	0.00245098	0.00316456	0.00476948	0.0104112	0.0128558	0.0130279	0.0351014	0.0372881	0.057056	0.0970874	0.17369	0.190807	0.184641	0.178589
CGCGGGATTAACTCAGT	0	0	0.00777778	0.0203822	0.0314263	0.055681	0.0919881	0.155058	0.171576	0.210501	0.28792	0.357841	0.517485	0.721626	0.772193	0.789588	0.728167	0.733208
CTACTATGTAAGTCGCG	0	0	0	0.00145138	0	0	0.00489396	0.00789622	0.0126525	0.018267	0.036903	0.0427011	0.0574049	0.120836	0.164896	0.185124	0.155914	0.186661
GTCATATAGCACTAACG	0	0	0	0.000694927	0.00164474	0.00564972	0.00464756	0.0113058	0.0172257	0.018759	0.0407379	0.0437647	0.0626192	0.128748	0.186023	0.204115	0.175145	0.195681
TTAGAAGACTGGGGTAT	0	0	0	0.00139958	0	0.00413565	0.00936037	0.0108755	0.0118939	0.0157233	0.039834	0.0542558	0.0752362	0.136069	0.190905	0.222944	0.205252	0.191479
ACTAACACACTATCGGT	0	0	0	0	0	0	0	0	0.000474834	0	0.00169492	0	0.000677736	0.00163132	0.00234962	0.00569358	0.00668896	0.00475813
TAAGCAACATACAGGAC	0	0	0	0.00146306	0	0.002457	0.004914	0.00496689	0.0067904	0.0137636	0.0214521	0.0229492	0.034233	0.0783562	0.108446	0.136649	0.106076	0.121806
TAAGCTAGGATGGATGT	0.000447227	0.00038835	0.0215169	0.0380774	0.0676516	0.114493	0.15373	0.211758	0.243619	0.258	0.385783	0.402639	0.552858	0.750142	0.818966	0.807504	0.755215	0.749226
GAAACCTCGAGAATAAC	0	0	0.00108873	0.00829876	0.0102201	0.0175171	0.0294345	0.0468668	0.0772093	0.0770659	0.155506	0.157711	0.224731	0.364656	0.44551	0.505223	0.448622	0.471953
ATCTAGTTCGGTGAACA	0	0	0	0.00069735	0.0046875	0.00465116	0.00697674	0.021692	0.0238204	0.032243	0.0557834	0.0561151	0.0963065	0.188222	0.256604	0.281868	0.260369	0.279155
GTCAATAACAAATGTAG	0	0	0.000618429	0	0	0.000811688	0.00248963	0.00217746	0.00549176	0.00477099	0.0111029	0.01059	0.0203818	0.0684022	0.11571	0.144112	0.116136	0.123091
CAACATACTCTAGCCCT	0	0.000434594	0	0	0.00162075	0.00306513	0.00700935	0.00745871	0.0136924	0.0173754	0.0346495	0.049456	0.0556283	0.118129	0.183819	0.241071	0.211073	0.250123
GGTCAGTTATATTGGGC	0	0	0	0	0	0.000782473	0.00240964	0.00322407	0.00615926	0.0110752	0.0202102	0.014007	0.0334728	0.0795091	0.125749	0.162567	0.124105	0.142252
GTATGCACCTCTTCTCT	0	0	0	0.00258732	0.00856698	0.0146951	0.0303672	0.0439941	0.052452	0.0623377	0.1136	0.130994	0.191238	0.337565	0.46257	0.510756	0.426451	0.482997
TGTAAACGTGCACCACG	0	0	0	0.000709723	0	0	0	0.00171038	0.00229358	0.00149477	0.00657354	0.0117936	0.0107843	0.0180485	0.0366684	0.0421394	0.0408666	0.0442478
AGATTGTCTGTGAGATA	0	0	0	0	0	0	0	0.00109111	0.000473709	0.000476872	0.003125	0.00635076	0.00721154	0.0297357	0.0458811	0.0692595	0.0580871	0.0603524
AACTACTACGCGCCCAA	0	0	0	0	0	0	0	0	0	0	0.0026738	0.00529355	0.0108232	0.0195228	0.0403397	0.0440085	0.0378505	0.0557505
TGGCAATGAAGGTTTAC	0.000464468	0.000414079	0.0100636	0.0264346	0.0395683	0.0747863	0.106928	0.14898	0.189564	0.238352	0.316054	0.342161	0.522446	0.711111	0.77398	0.786099	0.71474	0.7031
CTACCGAGACGTTACTA	0	0	0.000570125	0.00463883	0.00398406	0.0182371	0.026003	0.0482724	0.0603843	0.0732719	0.121893	0.138889	0.206632	0.376579	0.478486	0.563781	0.504284	0.529442
TTAGTTCCTACGTTCAA	0	0	0	0	0	0	0	0.00378378	0	0	0.00470588	0.00445324	0.00473934	0.0131076	0.0375661	0.0522803	0.0387679	0.0577428
AGAATAGATGCCATCCG	0	0	0	0	0	0.000821693	0.00246711	0.00676819	0.00685244	0.00904331	0.0281924	0.0371655	0.0596315	0.0934372	0.157534	0.185455	0.153525	0.183824
TAGAAGAACCTGGGTCA	0	0	0	0	0	0	0.000789266	0	0.000473709	0.00335731	0.00414594	0.00339806	0.0125127	0.0203408	0.0397667	0.0524892	0.0459658	0.0559131
ACGCACGAAATTTGAAT	0	0	0	0.00647249	0.0103781	0.0241405	0.0417671	0.0596783	0.0657298	0.0944774	0.153963	0.140291	0.217157	0.364664	0.485226	0.532644	0.535423	0.496267
ACAAACGTAGCAACTAC	0	0	0	0	0.000814332	0.00155159	0.00405844	0.00628931	0.00574988	0.00890347	0.0325655	0.0289047	0.0476353	0.111294	0.138485	0.172197	0.153128	0.192616
CTTATTATCCGAAAACT	0	0	0.0011383	0.00686813	0.00811209	0.0254873	0.0334347	0.0407555	0.0738871	0.0862302	0.139571	0.165832	0.229013	0.392391	0.501058	0.5676	0.536432	0.517699
TTTCCATAGATAACGTG	0.000541712	0	0	0	0	0.000784314	0.000825083	0.00395034	0.00333175	0.00474158	0.00816993	0.0129935	0.020986	0.0386448	0.0719716	0.0967067	0.0717605	0.0910646
CCAGTTATAAGGGTCGA	0	0	0	0.000727802	0	0.00243309	0.00167645	0.0051458	0.00780107	0.00704225	0.0241064	0.0255654	0.0306331	0.0734284	0.102123	0.144512	0.11006	0.151274
CTGTCCAGAAGTTAAGC	0	0	0	0	0.000845309	0.00078064	0.00318471	0.00278707	0.00644864	0.00812231	0.0161551	0.0195587	0.0263067	0.0514223	0.0927673	0.104528	0.108609	0.122929
CAGACACAAAGTTACAT	0	0	0	0.00131839	0.00663717	0.0201042	0.0305577	0.0427122	0.0535055	0.0667545	0.119186	0.129032	0.204111	0.332776	0.440108	0.498861	0.458465	0.462828
CCTGGTAATTCCATACT	0	0	0.000605694	0.00400802	0.00841622	0.0168006	0.0323767	0.0446985	0.0697776	0.0643739	0.138063	0.153431	0.231821	0.379511	0.502385	0.581298	0.541261	0.537556
GAGGAAGAGCAGGAAGC	0.000481	0.000844238	0.0147811	0.0474898	0.0824402	0.147106	0.184317	0.264453	0.323767	0.315981	0.451041	0.476828	0.642782	0.773377	0.826371	0.845705	0.771594	0.78125
AAGTGACTTACATCTAA	0	0.000464037	0	0	0	0.00522193	0.00553797	0.0129141	0.0161448	0.0303588	0.0441948	0.0519663	0.0700919	0.111359	0.156419	0.179514	0.141762	0.174263
ACCAAGGTGTCGAAGTA	0	0	0	0	0	0.00325998	0.000816993	0.00691244	0.00746269	0.00774069	0.0225443	0.0223518	0.0409438	0.089192	0.136199	0.184783	0.156216	0.164875
GTTGAAGCAGTACGCCT	0	0	0.00118765	0.00288392	0.00495458	0.00531108	0.00554236	0.0135355	0.0163441	0.0235188	0.0600156	0.0737506	0.102195	0.237453	0.409341	0.462887	0.457721	0.443535
TCCCGTGTCTGATATAA	0	0	0	0	0	0	0	0.00108342	0.00138953	0.00363967	0.0055336	0.00484027	0.00946266	0.0241709	0.0397522	0.0557395	0.052935	0.0621199
TCGTATTGGGGAACTAT	0.00267977	0.00438947	0.0563536	0.108709	0.171886	0.234843	0.285374	0.351069	0.340094	0.364322	0.449664	0.494436	0.668707	0.790788	0.825714	0.816785	0.750849	0.752566
TGCCTTACACTAATTCT	0	0	0.00174216	0.00608931	0.0122794	0.0235467	0.0299353	0.071281	0.0745063	0.0889085	0.14812	0.168496	0.232406	0.374862	0.460574	0.542056	0.481991	0.495682
GTCATATAGTATCGTGT	0	0	0	0	0	0	0	0.00109409	0.000492126	0.000478469	0.00234926	0.00763359	0.00861498	0.0291807	0.076328	0.0897916	0.0889006	0.0996953
TGCCCGATCATAAATCG	0	0	0	0.00070922	0.00167926	0.00236035	0.00733496	0.00537634	0.0136857	0.0137051	0.0295763	0.0388489	0.0487013	0.089582	0.115058	0.154639	0.144537	0.157514
ACCAATGACATGAGGTC	0	0	0	0	0	0	0	0	0	0	0	0	0.000708968	0	0.00098912	0.00258532	0.000492126	0.00158479
ATTGCGTGGCAATTGAC	0	0.000425894	0.00179748	0.00549073	0.00926706	0.0110149	0.0168269	0.0348372	0.0573523	0.0818573	0.119549	0.147103	0.187267	0.29846	0.392593	0.465807	0.408273	0.394477
AGGTCAAAACTGAGTCC	0	0	0.00227531	0.00870647	0.0233463	0.0344322	0.0416013	0.0983342	0.108986	0.136607	0.210912	0.225176	0.339221	0.535755	0.612134	0.655767	0.608723	0.609004
CAATTCACTCAGACTAT	0	0	0	0	0	0.00241158	0.00157604	0.00439802	0.00524059	0.012664	0.02397	0.0219619	0.0395078	0.0925407	0.139559	0.167309	0.148949	0.165775
GAAATTCTCAGATCAGA	0	0	0	0	0	0	0	0	0	0	0	0	0	0	0.000516529	0.00216099	0.00338491	0.00486618
ACGATAGTGAGCATCAC	0	0	0.000554017	0.00574713	0.0113809	0.0204658	0.0414386	0.0540393	0.0749886	0.101235	0.159005	0.177755	0.267711	0.453188	0.541526	0.608622	0.577805	0.577755
ATGACAAAGGTAGTGTT	0.000895656	0.00313603	0.0406417	0.102459	0.150665	0.205202	0.278132	0.368024	0.318119	0.35028	0.443439	0.483871	0.647414	0.768859	0.812189	0.818966	0.745289	0.740379
GCCTCAATGATAGAAAG	0	0	0.000609385	0.000725689	0.000820345	0.00231303	0.00732303	0.00975081	0.0243119	0.0271889	0.0518018	0.0652283	0.0920287	0.156906	0.219898	0.255952	0.213997	0.259901
CGCCAGGCCCAGAAATA	0	0	0	0	0.000970874	0	0.00163132	0.00225606	0.00352734	0.00383325	0.0125604	0.0101942	0.0134363	0.036935	0.037037	0.0593952	0.0550892	0.0604113
TATAAGAGAGCTGGACT	0	0	0.00606729	0.0238764	0.0387658	0.060241	0.0944882	0.146453	0.18251	0.207473	0.314286	0.349812	0.507795	0.755615	0.809737	0.810073	0.759637	0.747269
CGTTGCTACCAGTATGA	0	0	0	0	0	0	0	0	0	0	0	0	0	0.000550055	0.00100351	0.00160085	0.00189215	0.000776096
TAAGAGCGGATAAGCAT	0	0	0.0149254	0.0325255	0.0582375	0.0917293	0.127106	0.209794	0.225096	0.251004	0.349274	0.375467	0.553499	0.755866	0.807191	0.822307	0.759162	0.758433
ATAGCAAGCTCACTACT	0	0	0	0	0.00227273	0.00302801	0.00243112	0.00965665	0.00835655	0.0125908	0.0259638	0.0298507	0.0517052	0.084273	0.131903	0.175082	0.137648	0.15585
CAAGTCGATTACAGCAG	0	0	0	0	0.000861326	0	0.00487409	0.0103152	0.0100382	0.0210681	0.0449102	0.05	0.0622476	0.125205	0.181912	0.221794	0.193548	0.209441
TAAATGTCCGACGACGA	0	0	0	0	0	0	0	0.000580383	0.000971345	0.00148002	0.00173461	0.001999	0.00705882	0.0163416	0.0212336	0.0336091	0.0247402	0.0341389
CTGATCGTAAAGAAGCA	0	0	0.000614251	0.000722022	0.00250836	0.00311284	0.00658436	0.0134771	0.0170778	0.0259139	0.0481203	0.0480349	0.0800543	0.176533	0.241468	0.285011	0.253775	0.265387
CCAATCAGTTAAACGTT	0	0	0.00182927	0.00138122	0.00313972	0.0104167	0.0119314	0.0316719	0.0368374	0.0475344	0.0873999	0.088221	0.132174	0.237385	0.324904	0.383459	0.306894	0.347176
ATCACCTTTGGTCACAC	0	0	0	0	0	0.0015873	0.00470219	0.00339367	0.00792171	0.0144788	0.0227074	0.0240154	0.0402773	0.0711939	0.0954879	0.124217	0.101883	0.104646
ACGGGATCGTTACAGAG	0	0	0.00281057	0.0118265	0.0236887	0.0397816	0.075559	0.121406	0.14589	0.169875	0.277204	0.297593	0.432382	0.666667	0.745395	0.757675	0.700668	0.689516
ATCCACAATGCTGTATG	0	0	0	0	0	0.001554	0.00147167	0.0021254	0.00325279	0.00852676	0.0224632	0.0214008	0.0330882	0.0754608	0.134539	0.166258	0.151444	0.151236
TGATGGAACTTTAAGGC	0	0	0.0097533	0.04	0.0671463	0.1299	0.170213	0.243425	0.282258	0.305221	0.394444	0.418322	0.589696	0.758236	0.793975	0.814601	0.764775	0.738565
GCAGAGAAAAGAGTTTG	0	0	0	0.000727273	0	0.000814332	0.00157233	0.00227144	0.00575816	0.0048216	0.0120096	0.0150412	0.0174777	0.0685841	0.139261	0.18437	0.146146	0.155344
CGTAACCAACACTGTAC	0	0	0	0	0	0.000819672	0	0.000595238	0.00295712	0.00191755	0.00474684	0.0123457	0.0156876	0.0347826	0.0456853	0.0583554	0.0667986	0.0656871
GCATTTTTCCAGAAGCA	0	0	0	0	0	0	0	0	0	0	0	0	0	0.000575705	0.00267094	0.00537057	0.00338491	0.008
TACAGATATTTTAATCC	0	0	0.00118624	0.0013587	0.00233281	0.00420521	0.0156495	0.0233315	0.0325539	0.0425926	0.075997	0.0738155	0.123611	0.206995	0.284603	0.307253	0.283118	0.298715
GGACACTGGCATATTAC	0	0	0	0.000673401	0.00170648	0.00545596	0.010929	0.0237453	0.0296939	0.042976	0.0673235	0.089141	0.122277	0.242791	0.331486	0.370074	0.323257	0.319598
CCATTATAGAGTAGCAA	0	0	0.000587199	0.00203252	0.00462606	0.00699301	0.0129241	0.0161204	0.0231696	0.0369677	0.0611484	0.0761142	0.114386	0.215262	0.304121	0.385666	0.333333	0.345123
TAGATAGTACAACAGCC	0	0	0	0.00143988	0.000870322	0.00255973	0.00338409	0.00724638	0.00828348	0.0135514	0.0268775	0.0379939	0.0552965	0.110061	0.17055	0.214518	0.177994	0.214422
ACCAGTGGAATGGTGTA	0	0	0	0.000715308	0	0	0	0	0	0.000487329	0.000851789	0.00100301	0.00208696	0.00323799	0.00521376	0.00877193	0.00676329	0.00696151
ATAGTTGAGCGTTTTGC	0.000949668	0	0.00114877	0.00656168	0.0102201	0.0291568	0.0502355	0.0936455	0.0989166	0.117732	0.205929	0.206897	0.288285	0.464009	0.544055	0.627542	0.556656	0.556842
TCTATTAAACTATTGTC	0	0	0	0.00144928	0.00311526	0.00484262	0.0114099	0.0213333	0.0117426	0.0285714	0.0579937	0.0669599	0.0850643	0.153118	0.223455	0.264689	0.21264	0.26087
TTTTTATTTACCGCCAA	0	0	0	0	0	0	0	0	0	0	0.000827815	0.00247158	0.00748809	0.0155297	0.0191214	0.0420875	0.0343261	0.0382997
TCAAACATACCATCAAA	0	0	0	0	0.000823723	0.000803859	0	0	0.000464253	0.000930665	0.00245499	0.00296004	0.00637156	0.0155351	0.0333686	0.0402612	0.0468107	0.053496
AAGATACAGACCTCCCA	0	0	0	0	0	0.00162338	0	0.00114548	0.00290276	0.0046344	0.00812348	0.0054001	0.0109127	0.0341094	0.054902	0.0695003	0.0786967	0.088974
CATTAGGATAACCCGTA	0	0	0	0	0.00161031	0.00540123	0.00643604	0.0124459	0.0132094	0.0225035	0.041425	0.0370927	0.0706825	0.156896	0.187634	0.217963	0.180079	0.193321
GCAAGCTATTAGCCATA	0	0	0	0	0	0	0	0	0.00142789	0.00286944	0.00162075	0.0053424	0.00820793	0.0345224	0.0514348	0.0831473	0.0662809	0.0658363
GTCTTTGAAACTGATAC	0	0	0	0	0	0	0	0	0.000483559	0.000510204	0.00331126	0.00347567	0.00637146	0.0290224	0.0449161	0.0766571	0.0710091	0.0829932
TCTACAATGAGTTCTTA	0	0	0	0	0	0	0	0.000544662	0.000486855	0.000933707	0.00309837	0.00348259	0.00533618	0.008	0.0164018	0.0235168	0.0215323	0.034716
CGACAAGAAGGTGTGTT	0.0066762	0.00953471	0.0745342	0.158607	0.206897	0.288048	0.323122	0.402218	0.406993	0.437439	0.51858	0.549049	0.718952	0.82554	0.829538	0.827609	0.781484	0.770694
ACTGATGTTTGGTAGAC	0	0	0	0.000746269	0	0	0.00250209	0.00296736	0.00551978	0.0104912	0.0214345	0.0238589	0.0343289	0.0798898	0.117704	0.143095	0.117422	0.148197
CCTCCTCTAACGAAAGA	0	0	0	0	0	0	0	0.00113895	0.00430622	0.00366804	0.00832073	0.00905888	0.0146751	0.0343053	0.0569786	0.0622896	0.0521353	0.0638108
CTCAAGCGAAAGCCTCT	0	0	0.00169875	0.00266667	0.00228311	0.00971599	0.0186916	0.0318747	0.0525839	0.059434	0.113238	0.126602	0.183755	0.322618	0.447059	0.517986	0.482848	0.485122
GGAAAACAGGCATGTTC	0	0.000426621	0.00356718	0.00534759	0.0199693	0.0437117	0.0708723	0.0941434	0.126992	0.162638	0.258537	0.276982	0.45165	0.696251	0.773778	0.810065	0.715197	0.70829
GATCATCAACAAGCAGG	0	0	0	0	0	0	0	0	0	0	0.0015873	0	0.00101078	0.00697051	0.0105263	0.0131096	0.00481464	0.0148416
GAACTATACTGTTAGCA	0.000548246	0.000488281	0	0	0.00167084	0	0.00321027	0.00222841	0.00378788	0.00636631	0.0169766	0.0194932	0.021509	0.0531798	0.100101	0.110558	0.0998986	0.112442
ATTCCCTGTTATTCGAG	0	0	0	0	0.00081103	0.00310559	0.00257069	0.00271003	0.00626808	0.01319	0.0258949	0.0238559	0.0432676	0.0926857	0.140568	0.164058	0.130748	0.140632
GAATTCCTGAAGCACGT	0	0	0	0	0.000905797	0.00411862	0.004363	0.0128655	0.0212253	0.0240786	0.048583	0.0549118	0.0914205	0.140257	0.203102	0.233384	0.213992	0.236278
CGGTAGACAAACCGGTA	0	0	0	0	0	0	0	0	0	0	0	0	0	0	0	0	0	0.00037594
TGGCAAAGACTTTAAGA	0	0.000411692	0.0011383	0.00614754	0.0129376	0.0259344	0.0294802	0.0679813	0.0681709	0.101641	0.166294	0.173957	0.246188	0.430625	0.530532	0.595613	0.516792	0.526921
CAAGAACGCAGTTAGTT	0	0	0	0.00271003	0.00535578	0.00318471	0.0186567	0.0313344	0.0353607	0.0456708	0.0911252	0.0982688	0.142292	0.270936	0.340807	0.412419	0.359515	0.4
CAAACGACCTACTATGC	0	0	0	0	0.000877193	0	0.00084246	0.00179104	0.00135379	0.00493583	0.0127551	0.00659898	0.0176785	0.0472009	0.0751766	0.0781508	0.100434	0.10644
TGACTGAAGATTTGTTA	0	0	0	0.00154799	0.002443	0.00265018	0.00495868	0.00999445	0.0107685	0.0179754	0.0452771	0.0481013	0.0638226	0.132804	0.184667	0.226744	0.168199	0.20197
AAGACCTCCGGTGATAT	0	0	0	0.000723066	0.00171674	0.00505476	0.00727567	0.0144847	0.0195622	0.0217996	0.0461659	0.0533666	0.0733788	0.161565	0.232861	0.267055	0.227405	0.255769
ATGAAGGAAGCACAGTG	0	0	0.0176263	0.0352304	0.0567139	0.105305	0.139935	0.231769	0.270677	0.301829	0.386023	0.432739	0.583616	0.753663	0.794147	0.815498	0.73571	0.751599
ATGATTTCTCCCGTACA	0	0	0	0.000719942	0.000838223	0.0031348	0.00411862	0.0143464	0.0184672	0.0239549	0.0473515	0.0558092	0.0836337	0.117183	0.163391	0.164786	0.14032	0.163591
TCGAAGAGCCGGGAAAC	0	0	0	0.000732064	0.000886525	0.00236967	0.00519481	0.00222222	0.006247	0.0135659	0.0205174	0.0278746	0.0323602	0.065389	0.105291	0.136039	0.115164	0.125321
GGATACGTTACTATTAT	0	0	0.000640205	0.00213371	0.000814332	0.00567261	0.00990099	0.0131796	0.0205993	0.0297158	0.0673575	0.0652174	0.0893561	0.230346	0.394592	0.46255	0.413137	0.406634
CAATTGTATGGCTTATG	0	0	0	0.00137457	0.0015873	0.00369549	0.00997698	0.0230687	0.0223568	0.0334249	0.0719424	0.0717822	0.122642	0.215802	0.284187	0.338012	0.288474	0.313019
GTTTACCTTGTCGCGTA	0	0	0	0	0	0	0	0	0	0	0	0	0	0	0	0	0	0
GACGCAAACGATGATGG	0	0	0	0	0	0	0	0	0.000465549	0	0	0.00102881	0.00139373	0.00451977	0.0130391	0.0228809	0.0184825	0.0219211
TGTGGTCAAGGTACCTA	0	0	0	0	0	0.000832639	0.00175747	0.00722222	0.00762268	0.0119166	0.0279553	0.0332176	0.0377868	0.0827922	0.123529	0.145958	0.124792	0.150952
ATCAATACTAGCTAAGG	0	0	0.00121433	0.00141443	0.00866551	0.0216	0.0174129	0.0342625	0.0450581	0.0542965	0.0973384	0.0842893	0.139137	0.220077	0.25104	0.309739	0.249726	0.25
ATAGGACAAATCCAGGA	0	0	0	0.000708215	0.000841751	0.00511073	0.015861	0.0242826	0.0250559	0.0445616	0.0653188	0.0785421	0.111189	0.221714	0.248195	0.30006	0.245752	0.251018
CATTGGACAACACAAAG	0.000473934	0	0.00285388	0.0133601	0.0186688	0.0466431	0.0663069	0.0975477	0.124763	0.161021	0.221649	0.281706	0.426857	0.645124	0.704017	0.763827	0.689139	0.671081
CTATTTACCCTTAATAG	0	0	0	0	0.000869565	0	0.000819672	0.00236267	0.00192771	0.0032695	0.00381679	0.00723514	0.0169548	0.0454297	0.0525232	0.0757151	0.0607161	0.0837766
TGACCTAACCAGACCTA	0	0	0	0	0	0	0	0	0	0	0	0	0	0.00114745	0.00106045	0.00166667	0.00421719	0.00492005
GGTATGGTGAGAAGGAT	0.00139535	0.00202429	0.0184892	0.0561941	0.0970565	0.135213	0.182081	0.255996	0.277413	0.297782	0.42605	0.446309	0.619279	0.768344	0.82227	0.828477	0.769084	0.753491
CGGAATCCTACGAAGTG	0	0	0	0.000694444	0.00237906	0.0069025	0.0141509	0.011744	0.0196721	0.0305153	0.0562701	0.059956	0.0769231	0.153626	0.191512	0.239804	0.206145	0.203846
GCACCTTATTAAAGAGG	0	0	0	0	0	0	0	0	0.000478469	0	0.00158983	0.00102302	0.00105374	0.00559597	0.00754148	0.0157609	0.012006	0.0175824
CCCGACTACAAACACCA	0	0	0	0	0	0	0.000788022	0.00120192	0.00192678	0.00203252	0.00540541	0.00101215	0.00669643	0.0191011	0.0256798	0.0405405	0.0336408	0.0464923
CACCGGTCATAGAATAG	0	0	0.0011534	0.00140449	0.00400962	0.0081663	0.0158014	0.0309392	0.0344186	0.0487339	0.0989457	0.108108	0.145178	0.26173	0.358511	0.39092	0.362944	0.395157
GGTAACAGAGGTTCAGG	0	0	0.000636537	0.00465735	0.00753138	0.0153846	0.0175732	0.0344828	0.0530052	0.0657371	0.0991453	0.103916	0.150978	0.227246	0.279581	0.328236	0.264098	0.246036
ACATGTCTATATTAGGC	0	0.000445434	0.00675676	0.0206391	0.0340815	0.0594679	0.0858469	0.121163	0.145438	0.166667	0.25	0.252015	0.348392	0.48507	0.56124	0.589582	0.542508	0.553617
CAAACAGAAACGGCATG	0	0	0	0.000729927	0	0.00405186	0.00517688	0.010771	0.0150588	0.018335	0.0382215	0.0488534	0.0733288	0.152888	0.20528	0.207807	0.169324	0.200572
CGACTCAACCATATTAT	0	0	0.000627746	0.00218341	0.00252525	0.0038432	0.00684346	0.0185081	0.0184247	0.0323315	0.062986	0.0673418	0.103124	0.180319	0.240957	0.288462	0.277643	0.272004
ACATTGGCCAAGTTACA	0	0	0	0	0.0016488	0.00867508	0.00803213	0.0181715	0.0230144	0.03119	0.0594406	0.0796376	0.102208	0.175355	0.254286	0.282671	0.235935	0.24661
CGATATGGACAAGTTTA	0.000528821	0	0	0.00138217	0.00394322	0.00807754	0.00729927	0.0111049	0.017832	0.0296022	0.0426877	0.0521141	0.0921739	0.192687	0.303838	0.360947	0.320831	0.33633
TGTAAAGGTGCCTGATC	0.000487092	0	0.0215492	0.0457863	0.092504	0.147673	0.193012	0.247227	0.277701	0.324799	0.43234	0.450242	0.611918	0.781233	0.836314	0.808	0.768293	0.764335
GCGCGTAAGCTACATAA	0	0	0	0.000718391	0	0	0	0.000571755	0.000483092	0.00153218	0.000860585	0.00257069	0.00396825	0.0119976	0.0266458	0.0262277	0.0240041	0.0316104
ACGCTCCTCCTAGAATA	0	0	0	0	0	0	0	0.000554017	0.000474383	0	0.000830565	0.00101471	0.00177873	0.00757135	0.00332042	0.00790274	0.0114643	0.012059
GAACCAAGCTACATTCG	0	0	0	0	0	0	0	0	0.000485909	0.00195027	0.00159872	0.00563525	0.00816049	0.0183936	0.03	0.0428198	0.0315315	0.0412882
TCTAAACACAGCAAGAC	0	0	0.000669792	0	0	0	0	0	0.00334448	0.00442043	0.00765306	0.00997375	0.0175084	0.0387063	0.0584708	0.0791405	0.0639881	0.0862069
AACGACTGAGAAGTGAG	0	0	0.00114613	0.0034965	0.00568643	0.0138675	0.0286624	0.0555556	0.068903	0.0841703	0.140063	0.164829	0.237214	0.403509	0.51991	0.58465	0.53256	0.550244
TACCAGACGCAACACCA	0	0	0	0	0	0	0	0	0	0	0.00173461	0	0.000710227	0.00631821	0.00568182	0.0135575	0.0172852	0.0152979
AGTATGGCGATACATAC	0	0	0.00897364	0.0201072	0.0443191	0.0662252	0.130597	0.179788	0.170308	0.230537	0.317708	0.349004	0.503658	0.67642	0.745338	0.783408	0.702204	0.701944
TGAGTACGGCTGCAACA	0	0	0	0.000740192	0	0	0.00425532	0.00597015	0.0110345	0.0107422	0.0174709	0.0246427	0.0440559	0.0829519	0.110532	0.132011	0.114301	0.129167
AGACCCTGCTGCAATAC	0	0	0	0	0	0	0	0	0.00236407	0.00197433	0.00525855	0.003	0.00868659	0.0149667	0.0298354	0.0532674	0.0395277	0.0593814
GTAACGAACCACTACAC	0	0	0	0	0	0.000909091	0.00340136	0.00413712	0.00463392	0.00401003	0.0183946	0.0168971	0.0237141	0.0684039	0.0839937	0.122099	0.0993133	0.12111
AACACATCCCGTACGCC	0	0	0	0	0.00100806	0.000819672	0	0.00355661	0.00581916	0.00868726	0.015	0.0167064	0.0272544	0.0553953	0.103411	0.134916	0.102841	0.118304
ATCTACTTTCAAAGAGG	0	0	0	0	0	0.00167785	0	0.00171331	0.00425935	0.00643564	0.0145278	0.0167539	0.0259829	0.0757062	0.0889009	0.116629	0.0843237	0.0979945
CGCATATGACCCTTTAA	0	0	0	0	0	0	0	0	0.000509165	0	0.000838223	0.000507099	0.00290803	0.00749712	0.01772	0.0237288	0.0156576	0.0247317
GACGACAAAACAGCTGG	0	0	0	0	0	0	0	0	0	0	0	0	0.000340716	0	0.00101368	0.00109769	0.000487092	0.001228
GTAACTGGATTAGCCGA	0	0	0.000604595	0.00149477	0.00361011	0.00662252	0.0108333	0.0183276	0.0289786	0.0451128	0.0665045	0.0779221	0.130093	0.220153	0.319547	0.372863	0.338011	0.347466
GGATTGCCAAGAACCTA	0	0	0	0.000710227	0	0.00245298	0.00479616	0.0116482	0.00964467	0.0218471	0.0398305	0.0446898	0.0658996	0.100397	0.141966	0.159977	0.142626	0.130376
CTAGATATCACTAGCAG	0	0.000458716	0	0.000705716	0.000886525	0	0.000819001	0.0075406	0.000978953	0.0087841	0.0175976	0.0163772	0.0282749	0.0681293	0.0941704	0.117896	0.115448	0.122985
TAAGGTTGCTAAGGAAA	0	0	0	0.000760456	0.000875657	0.00166806	0.00444444	0.00992991	0.0102689	0.0122262	0.0230179	0.0323409	0.0421166	0.0951638	0.131318	0.151175	0.120825	0.142528
AGAGACCGCACATACAA	0	0	0	0	0.000890472	0.000801282	0.00163934	0.00294464	0.00290839	0.0060698	0.0134567	0.0225989	0.0241306	0.0474828	0.062028	0.0833797	0.0683584	0.0851426
CACTTGTCGAAATTGAT	0	0	0.00339751	0.00701978	0.0160256	0.0379747	0.0473856	0.0805153	0.0887681	0.107438	0.158909	0.209734	0.257248	0.469365	0.544566	0.609742	0.575881	0.553705
ATTGTGGGTAGCTACTA	0	0	0.00120409	0.00531561	0.0106209	0.0225904	0.0453834	0.0693176	0.0857974	0.0873597	0.147662	0.175027	0.244436	0.410227	0.547352	0.574032	0.535526	0.554176
ATAGCGAGACTCAACAT	0.00874211	0.0077821	0.0531975	0.11985	0.169856	0.231214	0.296703	0.345692	0.365854	0.404442	0.507924	0.507384	0.681949	0.799107	0.816583	0.82013	0.78039	0.760707
ATTGCCAGCCTTCTATA	0	0	0	0	0	0	0	0.000559284	0.000477555	0.000483092	0	0.00146987	0.00105597	0.000596659	0.00709607	0.00716418	0.00702323	0.00764088
CCGAACAGAGAACTTCG	0	0	0	0.00462351	0.00242915	0.00725163	0.0201394	0.0294438	0.0503597	0.065312	0.0933735	0.141366	0.18108	0.322863	0.441143	0.508021	0.478771	0.483554
TAGCGTAAGACCCAGAC	0	0	0	0.00148148	0	0.00088968	0.00255973	0.00371058	0.00626204	0.00777202	0.0163934	0.0206134	0.0414162	0.0786579	0.109658	0.141494	0.138694	0.158219
TAACTTAAGGCTGGATC	0	0	0.0039886	0.00683527	0.024207	0.0378848	0.0528885	0.0845465	0.119678	0.137898	0.220168	0.271335	0.414713	0.663531	0.737959	0.753378	0.702087	0.702294
TGGTAACTACACTCTGC	0	0	0	0.00218978	0.000886525	0.00339271	0.0134175	0.016	0.0218943	0.0301682	0.0627063	0.0637532	0.0801922	0.125579	0.175592	0.220808	0.188084	0.198228
CAAAGACGTAATTTGCG	0	0	0	0.00139958	0.00325998	0.00464396	0.0135891	0.0219348	0.0247619	0.0322581	0.0588235	0.0766088	0.111763	0.207156	0.269971	0.315412	0.273945	0.272465
ACCATTGACGTAGGCAA	0	0	0	0.000713776	0	0	0.000865801	0.00233372	0.0015015	0.00434153	0.00753138	0.0166493	0.0196921	0.051963	0.0755124	0.115165	0.0935484	0.104374
CAGAGATTCAGAAGTAT	0	0	0.000606796	0.00420168	0.00713719	0.0133858	0.0235741	0.0413978	0.0468026	0.0565589	0.106775	0.120788	0.182271	0.321172	0.443526	0.494125	0.476852	0.488744
AGAAGAGACGGTAAGGC	0	0	0.00566394	0.0219629	0.0377358	0.0582677	0.0855967	0.135542	0.176826	0.211627	0.311755	0.342904	0.526257	0.71041	0.81122	0.810854	0.743282	0.760825
AACACTGCCTGAGGGGA	0	0	0	0	0	0	0	0	0	0.000510725	0.000899281	0	0.00105152	0.00401146	0.00513611	0.0121244	0.012603	0.0146759
ATTCGCCAAATAGTCGA	0	0	0	0.00149813	0	0.000895255	0.00241546	0.00114613	0.00503525	0.00206718	0.00697472	0.0040858	0.0144092	0.0330579	0.0575502	0.0804408	0.0579563	0.0878924
GTCCCAGGTACAAATCG	0	0	0	0.00205058	0.00607639	0.00783085	0.0140033	0.0303194	0.0404226	0.0444655	0.0835267	0.111912	0.149898	0.312766	0.408822	0.516782	0.478768	0.481388
TCTGCATTCCCGCTTTA	0	0	0	0	0	0	0	0	0	0	0	0	0	0	0	0.00121581	0	0
ATCGTTACAATAGGACT	0	0	0.000604595	0.00143781	0.00243112	0.00887097	0.0155993	0.0334467	0.0462701	0.0486664	0.0925778	0.106438	0.156419	0.294451	0.354639	0.399763	0.354064	0.35503
GTTACATACAGATTGAC	0	0	0.000606061	0.00222222	0.00693909	0.00701481	0.0274314	0.0461361	0.0536053	0.0634998	0.107431	0.119714	0.179421	0.252673	0.315519	0.34763	0.280023	0.282755
AAGCTTTGCGCCAACTT	0	0	0	0.00071582	0.00181159	0.00984103	0.0091135	0.0187287	0.0311027	0.0428287	0.0797286	0.0963918	0.123786	0.213203	0.26707	0.320388	0.270871	0.294566
GAGAGGAAATTCACCCA	0.000460617	0.000806777	0.0259887	0.0554822	0.0974643	0.171043	0.190779	0.29013	0.302326	0.341889	0.462303	0.468348	0.622824	0.75181	0.802947	0.814674	0.767287	0.761097
ACGAAATGTGGGGTGAC	0	0	0.00292912	0.00514328	0.0099728	0.0267296	0.0477759	0.0750853	0.0946387	0.115062	0.184508	0.218457	0.306798	0.472621	0.589041	0.634276	0.583279	0.569761
GATGATCCAAGTAACGA	0	0.000455166	0	0.00298063	0.00680851	0.00902379	0.0171569	0.0362361	0.0343184	0.0574139	0.0816832	0.102354	0.144221	0.287011	0.362823	0.388376	0.341255	0.340382
TACATTTGTAGACAACT	0	0	0	0	0	0.00156986	0.00733496	0.00607735	0.0099197	0.0178735	0.0382775	0.0458669	0.0596234	0.150789	0.229383	0.270448	0.276914	0.294754
AATACCCGCACGGACGG	0	0	0	0	0	0.000884173	0	0	0.00145773	0.00145138	0.00192123	0.00518941	0.00378527	0.00776915	0.0126649	0.0173959	0.013882	0.0114895
AAACAAGCGGATCCCAT	0	0	0.000591366	0.00137646	0.00846024	0.00740132	0.0252765	0.0441094	0.049737	0.059387	0.111732	0.136317	0.180584	0.3048	0.410966	0.481227	0.454426	0.485919
CGTGTAGAAGTTCGGAA	0	0	0	0	0	0	0	0.000603136	0.000516262	0.00049975	0	0.00217984	0.00143164	0.00648649	0.0131507	0.017251	0.0194903	0.0169697
AGGCACTCGTATTATAG	0	0	0	0	0.00344828	0.00236593	0.00487409	0.00660793	0.011396	0.0127701	0.0217042	0.0375134	0.0438276	0.0776869	0.132901	0.15311	0.145763	0.146572
GGTAAAGCAACAATGAG	0	0	0	0.00142857	0.00172563	0.00317712	0.0107794	0.0162225	0.0173558	0.0322746	0.0560272	0.0721328	0.0827733	0.170854	0.197198	0.218628	0.199655	0.218507
TGGAAAAGTCGTCTCAC	0.000509684	0	0.00896057	0.0258679	0.0367836	0.0601956	0.0821459	0.138953	0.184498	0.207595	0.304348	0.327138	0.467923	0.670669	0.715637	0.777778	0.706383	0.697699
TTATTTTTTCATCACTC	0	0	0.000635728	0	0	0.00226415	0.00835422	0.0111919	0.0115404	0.0128878	0.0258824	0.027907	0.0405702	0.0600601	0.105263	0.122315	0.0895439	0.0888779
AGCACTAAGGATGATTG	0	0	0.00990099	0.018598	0.0470242	0.0728228	0.0962963	0.160907	0.154105	0.199476	0.29542	0.35514	0.491199	0.776146	0.804292	0.819126	0.759442	0.755705
AAGTGCTATGAGACCGG	0	0	0	0	0	0.00180995	0	0	0	0.000502513	0.000894454	0.00321199	0.00388007	0.0122836	0.0161725	0.0233983	0.0155566	0.0221584
ATCTTAGCAGGGGACGA	0	0	0	0.00151172	0.000958773	0.00656276	0.00673401	0.0138471	0.0262069	0.0310466	0.0554562	0.0635246	0.0802448	0.164114	0.229673	0.274972	0.235702	0.247448
GGCGACGTAGACGGAAA	0	0	0	0.000740192	0	0.00789474	0.00504626	0.0094173	0.0142653	0.0295295	0.0372671	0.0459345	0.067809	0.11758	0.137591	0.1541	0.123366	0.139975
ACAATCAACGAATTGGT	0	0	0	0	0	0.00171527	0	0.00347021	0	0.00100806	0.00162866	0.00477707	0.00637394	0.0338804	0.0355753	0.056491	0.0490506	0.05373
ACTCACCTTGTCCTCAT	0	0	0	0.000711744	0.000809717	0.00169492	0.00159872	0.00166205	0.00324074	0.00781969	0.0172555	0.0232441	0.0363309	0.0865513	0.122183	0.125806	0.134805	0.122378
AGCCAACCGTTTTAGTA	0	0	0	0	0	0	0	0.000585138	0	0	0	0	0.000349406	0.00112108	0.00210084	0.00274424	0.00392542	0.0029106
AATACTCCACATAGCGG	0	0	0	0	0	0.000831255	0.00179856	0	0.00389105	0.00339806	0.00492611	0.00821018	0.00914849	0.0281195	0.0417353	0.0485992	0.0443425	0.0531622
AGATTTAATCCCCAGTC	0	0	0	0	0.00187441	0.000847458	0.00430663	0.00242424	0.00579151	0.0072324	0.0200837	0.0209504	0.0328542	0.0590935	0.108661	0.128958	0.095613	0.125294
CTGACACCTGCAAAGAA	0	0	0	0	0	0	0	0.0006035	0.00145773	0.00356779	0.00585774	0.00644122	0.0112197	0.0208696	0.035872	0.059322	0.0423913	0.0592885
ATAGGGTCTTGATAGAA	0	0	0.00793201	0.0204221	0.055088	0.0807273	0.11315	0.181769	0.200597	0.232323	0.348915	0.369214	0.512625	0.713235	0.777335	0.795791	0.754866	0.730283
CGCCCTAGACTCTTTAA	0	0	0	0	0	0	0	0	0	0.00149402	0.00246711	0.00245821	0.00687161	0.010907	0.0260476	0.0410724	0.0301562	0.0434586
TGGACGACACCAACGTC	0	0	0.000611621	0.00282885	0.00924214	0.0142857	0.0327022	0.0471204	0.0600723	0.0771895	0.140138	0.142932	0.212926	0.342358	0.439197	0.501667	0.467005	0.45822
CGAGAGGAGCAACTGTT	0.0395948	0.0469484	0.191962	0.287031	0.333333	0.372372	0.422153	0.473712	0.467833	0.472037	0.601763	0.605308	0.742496	0.846887	0.856031	0.841526	0.82227	0.832625
TTTAGTTAAGCTTGTTG	0	0	0	0.000775194	0.00177778	0.000862813	0.00764007	0.00769231	0.0131779	0.0224609	0.0314092	0.0366826	0.0577731	0.0906563	0.143917	0.157025	0.146695	0.159789
GGGCACAAACCGAAAGT	0	0	0.000597015	0	0.00172563	0.00740741	0.0210117	0.0212156	0.031015	0.0453659	0.0942699	0.099076	0.151831	0.296125	0.427419	0.488488	0.414587	0.458793
AGGCAAGGGGTGAGGAA	0.00302572	0.0017331	0.0472534	0.0869001	0.144703	0.18858	0.269231	0.311147	0.336763	0.360855	0.43567	0.492537	0.666056	0.802454	0.821053	0.823454	0.767698	0.739572
GATTTGACACAGCAACT	0	0	0	0.00147493	0.00188857	0.00265252	0.00426621	0.00420168	0.0144998	0.0210364	0.0440932	0.0427752	0.0550894	0.117847	0.172021	0.235669	0.207875	0.219872
TTTAACAGGCATTGATT	0	0	0.00114745	0.00752909	0.0135243	0.0184473	0.0458937	0.0655045	0.0682148	0.0891626	0.155201	0.18533	0.286687	0.555352	0.675	0.732308	0.679605	0.668356
CTCTCATTAAGACACAG	0	0	0	0.000744602	0	0.000881834	0.00176835	0.0040674	0.00398406	0.0089153	0.0126783	0.0190779	0.0246869	0.0637921	0.0756164	0.0953187	0.0923242	0.086414
GTAATGTTACATTATTG	0	0	0.00518807	0.0124224	0.0260723	0.0377049	0.0590717	0.0813618	0.0854784	0.111839	0.164469	0.160791	0.231769	0.333516	0.383612	0.402485	0.362428	0.343357
CGGCTTTACATTGAGAG	0	0	0	0	0.000865052	0	0.0034662	0.00454545	0.00951427	0.0177453	0.0179007	0.0380658	0.0624569	0.0942598	0.154258	0.193866	0.176889	0.192456
GACAGCAATTATCCCCA	0	0	0	0	0	0	0.000859107	0.00170551	0.00457317	0.0043881	0.00547445	0.00900424	0.0221377	0.0510544	0.0847096	0.103874	0.0993341	0.101166
ACATGACTCCTATCGAT	0	0	0.00237954	0.0120056	0.0189825	0.0474308	0.0883257	0.125736	0.149528	0.162135	0.24322	0.287733	0.429892	0.604765	0.703549	0.744804	0.67161	0.657673
AGGTAATTATACAGTGT	0	0	0.00602047	0.00856531	0.0168675	0.0304731	0.0661824	0.072717	0.106921	0.121881	0.185582	0.214325	0.323356	0.550179	0.616299	0.689024	0.647022	0.625622
CGAACTCGAATTACAGA	0	0	0	0	0	0.00250627	0.000838926	0.001693	0.00507872	0.00866905	0.0180033	0.0208333	0.0367006	0.0938752	0.127002	0.157413	0.131445	0.146747
TTTCATTGGTTATTTTA	0	0	0	0	0.000904977	0	0	0.00115808	0.000511771	0.000492611	0.00496278	0.0030896	0.00680504	0.0147727	0.0249873	0.0423504	0.0294118	0.0484094
AAATGGCACTCAACTGT	0.000468604	0	0.00452233	0.0207756	0.0426985	0.0682019	0.119644	0.159412	0.191655	0.216861	0.319831	0.346019	0.495204	0.699817	0.781234	0.794234	0.73234	0.701009
TGGCAATGTCTAGAAAT	0	0	0.0120137	0.032	0.0555556	0.0955364	0.130094	0.197778	0.226891	0.24634	0.359706	0.382883	0.535925	0.728824	0.790296	0.809795	0.736842	0.703134
CTAGTAAAGCCGTGTAG	0	0	0	0	0	0	0	0.00061237	0.00048852	0.00304723	0.00587248	0.010395	0.0183228	0.0292363	0.0629291	0.0643651	0.0499177	0.0678851
GAACTACAGCGCAGCCT	0	0	0	0.000772798	0	0	0.0018622	0.00309789	0.00423529	0.0063358	0.0182292	0.0140916	0.0232558	0.080974	0.161757	0.196501	0.161045	0.187166
CCGACCCCCCGTGCCAC	0	0	0	0	0	0	0	0	0.00227169	0.00101626	0.00129032	0.0015674	0.00824176	0.0192196	0.0249307	0.0375807	0.0302854	0.0533683
CGGGGAAGGGCGAGGAA	0	0.000416146	0.00903614	0.0191599	0.032833	0.0683829	0.117747	0.149347	0.205426	0.231701	0.350297	0.350562	0.54817	0.734694	0.790529	0.782928	0.722747	0.733066
TGTGGAGCCAATTGATA	0	0.000442478	0.0058072	0.0143247	0.0156658	0.0547185	0.0771581	0.113563	0.137531	0.168312	0.262545	0.287435	0.448318	0.696702	0.763982	0.796445	0.732932	0.726399
GCAACGAACATCATACA	0	0	0	0	0	0	0	0	0.00102987	0.000491642	0.000888889	0.0021322	0.00216528	0.0140759	0.0326797	0.0465116	0.0399061	0.0364664
TTAACAACTGTGAACGG	0	0	0	0	0	0	0	0	0	0	0	0.000530786	0.00183824	0.00614628	0.00861141	0.0131354	0.0119581	0.0112179
TCGTTAGGTATCTAGTT	0	0	0.00314663	0.00870827	0.0177743	0.0305403	0.0457571	0.0841751	0.0955473	0.119674	0.196016	0.232671	0.331879	0.61342	0.746006	0.776937	0.716418	0.683237
CTGGCCAAAAGAGATAC	0	0	0.00119976	0.00291758	0.00353669	0.0117845	0.016129	0.0306513	0.0387524	0.0555285	0.0871518	0.103558	0.144996	0.246655	0.337995	0.400249	0.365854	0.408072
GACTAAAACGCTCCTTA	0	0	0	0	0	0	0	0	0.000496771	0	0	0	0.000370508	0.00451722	0.015778	0.0236134	0.0154667	0.0253108
TAACTACACGCATCTAG	0	0	0	0	0	0	0	0	0	0	0	0.000554017	0	0	0	0.00179211	0	0.000821018
ACGCAATCAAGTCTTAT	0	0	0.000628536	0	0.00515907	0.00420168	0.0082713	0.0201415	0.0306807	0.0370032	0.07	0.0779289	0.110716	0.208285	0.28232	0.339372	0.292096	0.304073
GTCCTGCGTCGCATATG	0	0	0	0	0	0	0	0	0	0	0	0.000539374	0.000370233	0.00487211	0.00641026	0.0100177	0.00547809	0.0153483
TATAGGGGCGATGGAAA	0	0.000437063	0.0112108	0.0329513	0.0566038	0.0863025	0.132759	0.189078	0.231499	0.272628	0.395584	0.394429	0.570857	0.758865	0.81544	0.82459	0.747246	0.743656
GGTTAGATAGTCAAATG	0	0	0.00967008	0.0286285	0.0478469	0.0831444	0.130504	0.186508	0.226969	0.244658	0.33764	0.389266	0.549121	0.701994	0.769828	0.794872	0.732385	0.723776
TCCGTAGTCTGCAAGTA	0	0	0	0	0	0	0	0	0	0	0	0	0	0.00059453	0.00056243	0	0.0016269	0.000854701
CCGAACATCGTGTAAAT	0	0	0	0	0	0	0.000867303	0.00175131	0.00104767	0.0024558	0.00252525	0.00948367	0.0112241	0.0376593	0.0529476	0.0651057	0.070831	0.083871
AGCACTCAAAGTCGGTA	0	0.00046729	0.00834939	0.0181956	0.0209091	0.0361135	0.0454936	0.0668675	0.0772443	0.0899947	0.123393	0.152329	0.199851	0.279258	0.340125	0.330704	0.278643	0.262727
GAAAGAGTACGTGATAC	0	0	0	0	0.00512383	0.00985222	0.0157978	0.0350975	0.0382075	0.0538865	0.0856423	0.109658	0.157202	0.35012	0.486424	0.555905	0.52095	0.540572
CTCAGCCCACCACCCCC	0	0	0	0	0	0	0	0	0.000849979	0.000474608	0	0.00344488	0.00196014	0.00618812	0.0118906	0.0125824	0.0152905	0.0233945
ATGCTCAAATAGTGCTT	0	0	0	0.000755858	0.00718276	0.00662252	0.00877893	0.0222469	0.0261755	0.038404	0.0816853	0.0851178	0.119749	0.204213	0.281268	0.330222	0.284739	0.306503
TTAGCTATCGCATTGAT	0	0	0	0	0	0	0	0	0.000533333	0	0.00170358	0.000543183	0.00226074	0.00534759	0.00955795	0.0103976	0.0113344	0.0109711
TGAGCCGTTTTAATATG	0	0	0.00176263	0.011708	0.0097561	0.0192878	0.0280374	0.0677966	0.0723684	0.086851	0.174475	0.158651	0.219776	0.415561	0.49016	0.551768	0.507072	0.504938
ACGGGATATCTATACAG	0	0	0.0148633	0.0292716	0.060778	0.104103	0.12686	0.194671	0.230578	0.238145	0.323077	0.36338	0.546794	0.746642	0.792536	0.7836	0.752237	0.704585
TTAATTGCACAGACGCA	0	0	0	0	0	0.00084317	0.00166251	0.00345622	0.00334448	0.00435414	0.010906	0.0109091	0.0217391	0.032445	0.0412996	0.0518987	0.044335	0.0398892
TTTGAGCATCATAAGGG	0	0	0	0	0.000892061	0.000853971	0.00175593	0.00238806	0.00202943	0.00265816	0.0125209	0.00765446	0.0227782	0.0429594	0.060307	0.0814732	0.0616693	0.0764885
GGGATGAAAGAGGGAGG	0	0	0.00433168	0.0195794	0.0279476	0.0569244	0.10408	0.162818	0.214851	0.258365	0.375111	0.37949	0.590072	0.677457	0.727571	0.725336	0.696815	0.658995
TAGTACGCGGTATAATG	0	0	0.00184388	0.00141443	0.00281955	0.00825083	0.00661704	0.0196519	0.0281899	0.0342262	0.0730388	0.0912017	0.104213	0.213231	0.28308	0.33087	0.270715	0.3136
GAGATCAGTCGTTGAAT	0	0	0.000615006	0.00284495	0.00917431	0.0127796	0.0154772	0.03358	0.0490149	0.0475267	0.107744	0.110887	0.171336	0.377088	0.529801	0.587361	0.551887	0.54822
AGATGTGGAGGGAGCGA	0.0749747	0.0846652	0.232262	0.311625	0.386792	0.453775	0.481452	0.542411	0.537536	0.57008	0.658011	0.652053	0.779362	0.858592	0.865035	0.874816	0.81596	0.825287
TTAGTGAATGCTGGAAC	0	0.00045208	0	0.0014881	0.000922509	0.0060241	0.00587248	0.0226595	0.0272143	0.0214037	0.0639585	0.0692112	0.10011	0.162679	0.21321	0.248778	0.224107	0.231778
ATACGCCTTAGGTAGTT	0	0	0.00126823	0.000721501	0	0.00575185	0.0108878	0.0238501	0.0261438	0.0299065	0.0689949	0.0797448	0.116804	0.183481	0.257906	0.291108	0.264781	0.292183
TTAAATTCAACTTCTGC	0	0	0	0	0	0	0	0	0	0	0	0.000508388	0.000353232	0	0.00215983	0.00782661	0.00697425	0.0119153
TTACTAGAGAGGGAATG	0.0162883	0.0155102	0.0718768	0.139807	0.213115	0.266209	0.311232	0.389439	0.36274	0.4059	0.496234	0.505936	0.677575	0.801905	0.819219	0.819048	0.775	0.767497
AAGCGAGTTAGGACAAC	0	0	0.00524781	0.011976	0.0281457	0.0384036	0.0858995	0.114969	0.131362	0.161817	0.247788	0.291477	0.42509	0.621336	0.689736	0.717404	0.668675	0.684872
CGGACACATCACTAAAT	0	0	0.00244051	0.00358166	0.00415973	0.00984413	0.0235479	0.0377149	0.0351833	0.0561471	0.0988468	0.10982	0.164662	0.286659	0.390427	0.419492	0.412958	0.411867
CTGATTTCGGACCAAGT	0	0	0	0.000637755	0	0.00227101	0.00515085	0.00935551	0.0130857	0.020339	0.0227687	0.0342508	0.0391993	0.0848828	0.107898	0.15587	0.104618	0.114672
AATACCCATTGGACTGA	0	0	0	0	0	0	0	0.00234329	0	0.00258665	0.00083682	0.0042508	0.00646784	0.0178971	0.0346253	0.0392491	0.0418876	0.040708
CTACCCCTAATTACAGT	0	0	0	0	0.00173461	0.00334728	0.00558214	0.00927536	0.0121183	0.0261248	0.0432099	0.0522048	0.0597015	0.13382	0.185371	0.226476	0.190507	0.223112
ACCAACGACCCTGTTCC	0	0	0	0	0.000971817	0	0.00271985	0.000607165	0.00102093	0.00152749	0.00294406	0.00367069	0.00781805	0.0208686	0.0346154	0.0499426	0.0524846	0.0597938
CACAAAAAGGCATCTCG	0	0	0	0.00138793	0.0016129	0.0027248	0.00472441	0.0142857	0.018711	0.0230054	0.0523732	0.0519613	0.0980392	0.19651	0.247609	0.296995	0.251577	0.288509
TGTATCAGAATCAAGGG	0	0	0	0	0.000903342	0.00343348	0.0034904	0.0101857	0.0137475	0.0169405	0.0285481	0.0370768	0.0598513	0.105294	0.13518	0.162845	0.125566	0.148236
TTACAAACAATTGACGA	0	0	0	0	0	0	0	0.0011744	0.00102617	0.00302115	0.0034662	0.00569358	0.00612613	0.0116473	0.0300177	0.0416429	0.0383747	0.0418216
GGCATGACTACCACTAT	0	0	0	0.00217391	0.00775194	0.0126263	0.0243493	0.0482133	0.0541707	0.0813953	0.131694	0.137987	0.193008	0.337876	0.417808	0.469128	0.417508	0.423739
CCTCCTGTCATATGATA	0	0	0	0	0.00258176	0	0.00339271	0.00466744	0.00497265	0.00807217	0.0152931	0.0195675	0.0380512	0.0863971	0.102507	0.129052	0.0978774	0.127726
GAAACGCACCCAATCCA	0	0	0	0	0.00104822	0	0.000896861	0.00119403	0.00151515	0.00155763	0.00196271	0.00537057	0.00739958	0.034904	0.0500835	0.0677677	0.0435998	0.0599235
AAAGCGCAACCGGGACA	0	0	0	0	0	0	0	0	0	0	0	0.000518135	0.0010846	0.00307503	0.00279955	0.00729108	0.00426439	0.00616776
ACTCGGCAACAACTATT	0	0	0	0.000737463	0.000877963	0.00708104	0.0131471	0.0218121	0.0248685	0.0317933	0.0679012	0.0643402	0.0972973	0.206876	0.264266	0.323792	0.288232	0.312929
CTCTAACAAAAAGGGCT	0	0	0	0	0	0	0	0.000593472	0.000488759	0.00254065	0.00513699	0.00760649	0.0148148	0.032147	0.0721649	0.0744431	0.0739056	0.0729693
CGAAACATAGCCGAATT	0	0	0.00292569	0.00550585	0.0121766	0.0293399	0.039805	0.0707237	0.092062	0.0955085	0.173043	0.190529	0.266088	0.442988	0.544341	0.598994	0.538565	0.556548
AAAGTGACAACGGAGCA	0	0	0	0	0	0	0	0	0.000526316	0	0	0	0	0.00175029	0.00170455	0.00240096	0.00255624	0.00420521
AATCTACGTACGGACCA	0	0	0	0	0	0	0.000881834	0.00123305	0.00099108	0.00313808	0.00436681	0.00434546	0.0088968	0.0261172	0.0418911	0.0559042	0.0483785	0.0516269
TATCCCATTACTGGACA	0	0	0	0	0	0	0.000888889	0.000608643	0.000507614	0.00259875	0.00261097	0.00410889	0.00704748	0.0249703	0.0215232	0.0366552	0.0292172	0.0412281
CTCCGACGACCAAACAT	0	0	0.000643915	0.000720981	0.00294406	0.00673968	0.00264317	0.0152542	0.0143954	0.0203231	0.0435943	0.0586722	0.0689655	0.143339	0.225	0.250604	0.226006	0.237901
GCCCTACCGGAGAACAT	0	0	0.00248447	0.0159059	0.0273973	0.0626526	0.0858086	0.100112	0.137	0.167339	0.24708	0.292517	0.413226	0.649792	0.757925	0.773672	0.722399	0.699782
GACGAAATCGACAGATC	0	0	0.00184502	0.00292826	0.00855513	0.0167645	0.0290557	0.0626087	0.0687679	0.0810139	0.128054	0.146091	0.224597	0.364368	0.468607	0.485767	0.466667	0.453264
ACACACAAGACCTCGTA	0	0	0	0	0	0	0	0	0	0	0	0	0	0.00112994	0.0021645	0.00115942	0.00101574	0.00589226
CGCACACCCACCTGATA	0	0	0	0	0.00112613	0	0	0.00121212	0.00048852	0.000998004	0.00188324	0.00204394	0.00458554	0.00972644	0.0234018	0.0325953	0.0236088	0.0292576
TAATGGCAGTTGGAACT	0	0	0.0059988	0.0360169	0.0435154	0.0888889	0.133162	0.189363	0.217701	0.258772	0.337017	0.37437	0.554383	0.713799	0.791021	0.801505	0.75	0.739829
CGTGCCTAGAGTCAAAA	0	0	0	0.000753012	0	0.000839631	0.0057947	0.00678593	0.00604839	0.00938272	0.0291096	0.0252366	0.0366176	0.0832823	0.126462	0.160023	0.12643	0.152113
TCATTCAAGCGCGAACA	0	0	0	0.00228311	0.00378788	0.00727273	0.0127877	0.0225225	0.0245979	0.0358442	0.0600358	0.061157	0.0922093	0.151497	0.187361	0.228895	0.171799	0.201664
GCAGTTCATAAAGACTG	0	0	0.00567465	0.0170118	0.0196581	0.0411067	0.0699482	0.0854801	0.113313	0.118986	0.171521	0.189847	0.275755	0.411589	0.450054	0.487613	0.409342	0.442949
ACCCAGGTAATCAGAAC	0	0	0	0.00364166	0.00341006	0.0082713	0.0171149	0.0371005	0.0513929	0.0601427	0.0994248	0.123258	0.16958	0.333333	0.444569	0.5	0.457045	0.48462
TTATGTATTGTTAGCAA	0	0	0	0	0	0.00175439	0.00382044	0.0100236	0.0115195	0.0175983	0.0349531	0.0386653	0.051087	0.0925059	0.113587	0.159884	0.111362	0.145843
TCATGCATCGTATCGTA	0	0	0	0	0	0	0	0.00246002	0.00162602	0.00104221	0.00534759	0.00644468	0.00571646	0.0189686	0.0173088	0.0293589	0.0199557	0.0239362
CAAGGTCGCACGTCATA	0	0	0	0.00154919	0.00197044	0.000898473	0.00274977	0.00785024	0.00977517	0.00987654	0.0278261	0.0317125	0.0439276	0.0974421	0.139394	0.178571	0.158651	0.157798
CTGGAAGCACTCCAAAT	0	0	0.00305437	0.00851668	0.0106667	0.0290216	0.0318627	0.0900791	0.0936235	0.123037	0.187069	0.211055	0.315619	0.57764	0.66317	0.705785	0.698734	0.708207
TCTATACCGTAACGCTC	0	0	0	0	0	0.000882613	0	0	0	0.000533618	0	0.000547345	0.00379075	0.00588235	0.011771	0.016165	0.0179641	0.0257092
CAACTGGCAGTGGAAGT	0	0	0	0.00219941	0.00356824	0.00782609	0.0159716	0.0279465	0.0326859	0.0403679	0.078727	0.0887971	0.140286	0.266627	0.326206	0.420413	0.402	0.386994
AATTAAACACGAATGCG	0	0	0	0.000717875	0.00181818	0.00344828	0.00606586	0.0153664	0.0182927	0.0287107	0.0543375	0.0579004	0.0915204	0.150628	0.223108	0.254376	0.215802	0.219434
GGAAGTTACACATTAAC	0.000513347	0	0.00724638	0.0377622	0.0738413	0.103101	0.179487	0.241629	0.260309	0.289488	0.36348	0.399069	0.544023	0.711015	0.745056	0.777214	0.72649	0.715602
ACTATGAGATCGACGTA	0	0	0	0	0.000928505	0.00527241	0.00357143	0.00885515	0.00791687	0.0203868	0.0340815	0.0409704	0.0515704	0.089196	0.109401	0.118182	0.116516	0.12265
TGCTGTTTAAATGGACA	0	0	0.00129534	0	0	0	0.000925069	0.00181598	0.00730689	0.00636943	0.0163793	0.0151433	0.0318165	0.0526932	0.0742125	0.0894919	0.0724796	0.0741436
TAATGACTACCGAAGCC	0	0.000451671	0.00317662	0.00939306	0.0184162	0.0566836	0.0772569	0.114881	0.137817	0.173367	0.273799	0.29548	0.447597	0.658992	0.730501	0.731343	0.722618	0.683184
AACCCTAATTGCCAAGA	0	0	0	0.000724638	0	0	0	0.0012012	0.00298211	0.00207039	0.0100334	0.00410256	0.0114265	0.0347773	0.0522989	0.0695345	0.0488764	0.0656934
AATCGACTTTAAGGACG	0	0	0	0	0	0.000869565	0.000942507	0.00120773	0.00244141	0.00589181	0.0103093	0.00893855	0.0254958	0.0361077	0.0591614	0.0715174	0.0579216	0.0681716
TAACACAACTTCATTCT	0	0	0	0	0	0	0	0.000597729	0.00102617	0.000507357	0	0.000517331	0.00141995	0.0115572	0.0276702	0.0361589	0.0282609	0.0440901
AAAGCGTCCCGAACCAC	0	0	0	0	0.00106496	0	0.000910747	0.00121729	0.00192864	0.00436443	0.0121951	0.00984456	0.017331	0.036071	0.0514184	0.0747939	0.0628507	0.0737633
GGGGCACGAAATATCAA	0	0.000419639	0	0.0161834	0.0227671	0.0389718	0.0460637	0.0935961	0.113648	0.135019	0.238187	0.251724	0.379835	0.654016	0.745201	0.774409	0.712015	0.694581
TCCGATAGGAGCTTTAA	0.00144161	0.000445633	0.0155815	0.032386	0.0534759	0.0989011	0.144174	0.200997	0.234225	0.260509	0.339062	0.398802	0.556269	0.736358	0.800563	0.821648	0.743968	0.730769
GAAGGTGACGGAACACG	0	0	0.00187617	0.00678222	0.0104662	0.0235492	0.0433628	0.0608108	0.0962963	0.105102	0.219535	0.198686	0.29536	0.469194	0.525488	0.58269	0.505868	0.498434
CCAAGACTCAATAAATT	0	0	0.000626566	0.00387297	0.0164745	0.0255776	0.0490849	0.0485096	0.0668896	0.0953079	0.127258	0.14689	0.235849	0.416417	0.547424	0.607893	0.509845	0.55
ATAGCGGGGAGTTTATA	0.00136924	0.00205592	0.0534091	0.120956	0.153333	0.231939	0.242193	0.339862	0.338007	0.36512	0.454082	0.481854	0.642327	0.773786	0.799604	0.785085	0.752905	0.724547
CAATCACATCCCGAAGC	0	0	0	0	0	0	0	0.000578035	0.00049334	0.00152905	0.00695048	0.00319149	0.00690407	0.0248334	0.0244484	0.0394997	0.0387858	0.0483203
ACGCGGGATTAAAGTAT	0.00918695	0.00828844	0.0399775	0.0857947	0.105565	0.182907	0.217489	0.265928	0.299262	0.32524	0.44761	0.444713	0.62546	0.777146	0.815897	0.805627	0.758258	0.737602
ATACGACTATCAGCATA	0	0	0	0.00149589	0	0	0	0.00596303	0.00219298	0.00497265	0.0112	0.0103896	0.0202093	0.0443525	0.0790802	0.0964203	0.0977143	0.118932
TTCGTTCGTAGATGAGA	0	0	0	0	0.00179211	0.000874126	0	0.000585823	0.00299103	0.00362319	0.00729927	0.0137536	0.0142162	0.0193026	0.03017	0.036385	0.0363112	0.0389671
TATGAATCATATCAACG	0	0.000490677	0.00063012	0	0.00259291	0.00325468	0.00169205	0.0165877	0.0114823	0.0178483	0.0503843	0.0489731	0.0629643	0.157035	0.218411	0.26052	0.21149	0.241541
AACATTCAAACTGGAAC	0	0	0	0	0	0	0	0.000645161	0.000524934	0.00104987	0.00326264	0.00220386	0.00286944	0.0159635	0.0236088	0.0358796	0.0250836	0.0359307
TTCAAATTTGGTGGCAA	0	0	0	0	0	0	0	0	0	0	0	0.000539665	0.000772499	0.00186683	0.00518135	0.00489896	0.00441745	0.0108844
TGTCCTTACTGGAAAAT	0	0	0	0.00224888	0.00592217	0.010989	0.0200873	0.0318332	0.0373616	0.0408472	0.0918786	0.0967391	0.151233	0.261749	0.356043	0.388398	0.3397	0.362972
GACATAGCCCTCCGGGC	0	0	0	0	0	0	0	0	0	0	0	0	0	0	0	0.000546448	0	0
AAACGCACCATAGTGTT	0	0	0	0	0.00093633	0.00254237	0.00422297	0.0070713	0.00829016	0.0114464	0.0237885	0.0311675	0.0432588	0.0824176	0.10578	0.142111	0.135417	0.13893
GTATGAAGATACCCTAC	0	0.000441891	0.0204918	0.052091	0.086116	0.150564	0.201486	0.248498	0.277137	0.305876	0.382302	0.456654	0.615037	0.772383	0.824474	0.824653	0.750502	0.726723
AACTCTGGAGTTTTAGA	0	0	0.0100413	0.019244	0.0407674	0.078905	0.0950735	0.172924	0.198442	0.224147	0.334674	0.365396	0.529263	0.769085	0.837353	0.791494	0.733897	0.732163
GAACAGTGGTGACTATT	0	0.00127065	0.0213285	0.0623209	0.0868486	0.16145	0.207591	0.279623	0.298918	0.311749	0.397757	0.450712	0.622338	0.777848	0.818497	0.816327	0.765343	0.739659
CATATGTAGGCTAAGTC	0.000517598	0	0.016109	0.0285307	0.0495868	0.0739167	0.0963027	0.136467	0.169905	0.190206	0.279111	0.326281	0.486082	0.719361	0.803145	0.807236	0.765182	0.725704
ATACACTTCGTCTTGCA	0	0	0	0	0	0	0	0.00180505	0.00193892	0.000507099	0.00506757	0.00470465	0.00910747	0.0217822	0.029304	0.046814	0.043088	0.0499293
CTATTCTAAAGGGCGAA	0	0	0	0.000766284	0	0.00519031	0.0052356	0.00619963	0.015	0.0117287	0.0227464	0.0389744	0.0527849	0.121744	0.169471	0.199375	0.179131	0.185407
TGTCATTCATGTAGGAT	0	0	0	0	0.000879507	0	0	0	0.0031881	0.0026178	0.00598291	0.00515198	0.00687023	0.015873	0.033105	0.0325059	0.0267953	0.0256293
CTGCCCACCAAACTCTA	0	0	0	0	0	0	0	0	0	0.00104493	0	0	0.000746826	0.000662252	0.00287191	0.00245248	0.00349243	0.00566943
TCCAGACCAAGAAGGTA	0	0	0	0	0	0.000874126	0	0.000601685	0.00107181	0.00104004	0.000880282	0.00103466	0.00397974	0.0144342	0.0192519	0.0282353	0.0194842	0.0291262
GAGTATTACCAGAGATT	0	0	0	0	0	0	0	0.00062383	0.000528262	0.000501505	0.002457	0.00488334	0.00683453	0.0172107	0.025247	0.0384615	0.0453575	0.0441533
GAACTTTCACATCGAGC	0	0	0	0	0	0	0	0	0	0.00364964	0.00526316	0.00362131	0.0087368	0.0227954	0.0425411	0.0671031	0.0477482	0.0560459
GTCAAGTGAGATATGGA	0	0	0.00291545	0.0123203	0.0193277	0.0335878	0.0633862	0.110733	0.136387	0.165437	0.231169	0.278332	0.398066	0.671014	0.758697	0.784266	0.708508	0.700865
AGCAACCACTCGAAACC	0	0	0	0	0	0	0	0.000616523	0.000486381	0.00104987	0.0028169	0.00482574	0.0071888	0.0155376	0.0212379	0.0193353	0.0193237	0.019734
AAGTACGCAAACCCTCC	0	0	0	0	0	0.000801282	0.00167645	0.00297442	0.00407793	0.00936884	0.0506073	0.019301	0.0246605	0.0551724	0.0965517	0.112745	0.10806	0.0932642
TTAAACCCACCGAAGAC	0	0	0	0	0	0.000921659	0	0.00236407	0.00343474	0.00488759	0.00542986	0.0109489	0.0154696	0.0374194	0.0494931	0.056869	0.0464983	0.0672646
GTGAAGACATAGCTGGA	0	0	0	0	0	0	0.00439754	0.00573248	0.00514403	0.0139319	0.0223368	0.0249861	0.0404709	0.0854093	0.128746	0.158851	0.123647	0.1422
AAATTAATCAAGAGCTA	0	0	0	0	0	0	0	0.000623441	0.00107354	0.00205973	0.00153139	0.0010983	0.00390625	0.00722022	0.00839866	0.0187244	0.0174451	0.022607
GTACCGAGTAGGCAATG	0	0	0.000618812	0.00291121	0.00635209	0.00404858	0.0171429	0.0273743	0.0462749	0.0426396	0.0858726	0.115721	0.139058	0.287841	0.376073	0.442847	0.394397	0.389952
CAGATAGTGGAGTGCAT	0.00600601	0.0120223	0.0903188	0.165278	0.233607	0.305491	0.347211	0.421749	0.408975	0.438482	0.51809	0.541049	0.714572	0.823346	0.830363	0.819783	0.784199	0.770697
TTATGCGTATACTGCAT	0	0	0.0150421	0.0347648	0.0682211	0.105177	0.141331	0.218256	0.242929	0.257235	0.36186	0.390999	0.575354	0.737961	0.794687	0.80267	0.744006	0.735542
ATGGTGGTAACACCGAA	0	0	0	0	0	0	0	0.00200401	0.00318302	0.00374332	0.0118074	0.00662617	0.0134983	0.0242494	0.0426336	0.0382775	0.0390879	0.0364098
CGGTAAGAAGCAACGGT	0	0	0	0	0.000997009	0	0	0.000638162	0.00364583	0.00491803	0.00815956	0.00739056	0.0153677	0.0378788	0.0490862	0.0629042	0.0478469	0.0561896
CAACTGACCCTAAAGCA	0	0	0	0.000764526	0	0	0	0.00177305	0.00104004	0.00370175	0.00367647	0.00890985	0.0104895	0.0345711	0.0505051	0.0665111	0.0614525	0.0745716
TAACTTTAGTAAGTTCT	0	0	0.000637349	0.0016129	0.00570962	0.00902379	0.0182482	0.0367081	0.0414585	0.0467153	0.0931872	0.0852632	0.145125	0.257414	0.334664	0.406545	0.350529	0.376776
TAGGGGGAAAACAGGTC	0.0319372	0.0346154	0.140269	0.217794	0.313744	0.382688	0.393816	0.453482	0.472616	0.468085	0.592174	0.601974	0.746274	0.850467	0.848299	0.823827	0.782545	0.804192
CGCAATGAAGACGGAGA	0	0	0	0	0	0	0.000921659	0.00122026	0.000521921	0.000544959	0.00356189	0.0011422	0.0059106	0.0212156	0.0419299	0.055923	0.0414395	0.0481776
CTGAATTGTCTACATAG	0	0	0	0.00159109	0.00188324	0.0026087	0.00262927	0.0105853	0.00943865	0.0132181	0.038493	0.0458095	0.061982	0.107968	0.158072	0.17386	0.158721	0.182332
CCGTATCGTAACGCGTA	0	0	0	0	0	0	0	0	0	0	0	0	0	0	0	0.00112486	0.000508388	0.0016632
TAAGCTATGACCATACA	0	0	0	0	0.0025729	0.0033557	0.0137457	0.0155317	0.0263692	0.0341365	0.0647359	0.0847815	0.0945063	0.1764	0.209394	0.224801	0.186451	0.211569
GCATATCACACCAAGCT	0	0	0	0	0	0.000877193	0.00088574	0.000618429	0.00208225	0.00370763	0.00278552	0.00467775	0.00758123	0.0346715	0.0761741	0.0885767	0.0745763	0.0910364
ATCTCAACTCATCCAGA	0	0	0	0	0	0	0	0	0	0	0	0	0.00110579	0.000598086	0.00526008	0.00718133	0.00547645	0.0104498
TAGACAAGGTCCGTACT	0	0	0.0198464	0.0308465	0.0514768	0.103507	0.119289	0.19788	0.214775	0.254727	0.357329	0.393021	0.594683	0.782583	0.817391	0.818898	0.757256	0.755621
CTTCTAAGGGACAAGTG	0	0	0.000680272	0.00076746	0.00190476	0.00699301	0.0123239	0.012945	0.0153465	0.0289256	0.0415929	0.0679825	0.0868897	0.154578	0.200525	0.237288	0.211446	0.232949
CGTCCTGAAATCTTCAA	0	0	0	0	0	0	0	0.000635728	0	0.00103627	0.00251678	0.00811249	0.0075643	0.0154131	0.0312862	0.0578298	0.0465394	0.0578199
AGAAACGCCTCGGAGAG	0	0	0	0	0.000970874	0	0.003	0.00398936	0.00572023	0.00639659	0.0184332	0.0178777	0.027088	0.0500884	0.0765499	0.0909592	0.0863347	0.0807155
GACACACTAAGAGAGAA	0	0	0.000668449	0.00156863	0.00436681	0.0106572	0.0265811	0.0308498	0.0474158	0.060562	0.0978261	0.117179	0.191489	0.344558	0.449259	0.513942	0.452414	0.475939
ACAACGCGAAATGTGGG	0	0	0	0.000755287	0.00101215	0	0	0.00122699	0.00414723	0.00617978	0.023	0.0190904	0.0332238	0.0699588	0.113734	0.141477	0.125504	0.130866
AAAGAGGCGTCCCGAGA	0	0	0.00381437	0.0114613	0.021978	0.0279661	0.0538662	0.0981818	0.125302	0.140082	0.207677	0.230185	0.363812	0.610063	0.705444	0.754988	0.703226	0.689775
TGATTTTCACATAGAAC	0	0	0	0	0	0	0.00354925	0.00653595	0.0093216	0.0115694	0.0284784	0.0304372	0.0369686	0.0888618	0.132009	0.149616	0.139248	0.152552
GAAGACGTGAAAACTTA	0	0	0	0.000794913	0.00268097	0.00426257	0.0126796	0.0210843	0.0279046	0.0371339	0.0643034	0.079169	0.0927602	0.174274	0.204229	0.246707	0.228657	0.24252
TATCTTAGGTGTAATGT	0	0	0.0142327	0.0470506	0.0615508	0.118442	0.156797	0.243678	0.250386	0.277388	0.412406	0.42584	0.585628	0.771375	0.84451	0.819175	0.76	0.737101
AGATGCATTTACCTACA	0	0	0.00295858	0.0243728	0.0293436	0.0636015	0.0857824	0.148718	0.150101	0.20671	0.283348	0.309989	0.459654	0.626529	0.678938	0.741358	0.669236	0.65822
CTTCTAGCAAATGAACG	0	0	0	0.000809717	0	0.000925926	0.00177936	0.00188798	0.00360082	0.00426212	0.00943396	0.00828157	0.0190291	0.030191	0.0540698	0.0610778	0.0495338	0.0810452
TAGACTGATCCGATAAT	0	0	0	0.000735835	0	0.00452899	0.00803571	0.018226	0.0199126	0.0278373	0.0515127	0.0662747	0.0903499	0.170945	0.240826	0.283555	0.266341	0.277255
TTGAATTTCAAGAGGGA	0	0	0	0	0	0	0	0	0	0.000538213	0.000934579	0.0011217	0.00227101	0.0114679	0.00900394	0.0176722	0.0130564	0.0190822
GCCGGAACTAAGCCAAA	0	0	0.000650618	0.000728332	0.00192678	0.00918197	0.00801425	0.0136499	0.0237037	0.0232438	0.0527325	0.050233	0.0762846	0.141414	0.199521	0.24424	0.19908	0.239004
GGCAAGGTGACCTGATA	0.00049554	0	0.00649734	0.0183554	0.0558097	0.077911	0.124436	0.174419	0.1888	0.231962	0.339187	0.355697	0.516845	0.706988	0.783987	0.795077	0.744063	0.721044
CATTAACACCCAGCGCG	0	0	0	0	0	0	0	0	0	0	0	0	0	0	0	0.000577367	0	0.00130039
CCAAAGACAGTCAACGT	0	0	0	0.00075643	0.0044287	0.00330852	0.00838223	0.022673	0.0267542	0.0357143	0.0549259	0.0649215	0.106141	0.203822	0.283505	0.33053	0.312879	0.337875
TCACAAATGTTTGCCAA	0	0	0	0	0	0.000891266	0	0.00126502	0.00217984	0.00478215	0.0137812	0.0124717	0.0161975	0.032797	0.0560859	0.0603448	0.0600601	0.0780669
ACCATCCAAACTGCAGC	0	0	0	0	0	0	0	0.0020202	0	0.00320684	0.00531444	0.00360639	0.00986842	0.0231684	0.0300501	0.0538327	0.0522067	0.0580146
CATGAGTGATAGTCCAA	0	0	0.002442	0.0124567	0.0173697	0.030303	0.0432152	0.106751	0.0974859	0.117556	0.203218	0.228002	0.338544	0.608889	0.706725	0.740317	0.677441	0.682325
ACAAACGAAGGGCGTTA	0	0	0	0.00306748	0.00371747	0.00685518	0.0136488	0.0146163	0.0225525	0.0255255	0.0444444	0.0621118	0.0903546	0.198795	0.260666	0.352095	0.292776	0.301715
GATTGATAGCAGTAACC	0	0	0	0	0.000986193	0.00519481	0.00802139	0.0118676	0.0165289	0.0229456	0.0446735	0.0436223	0.0653832	0.130636	0.20771	0.211947	0.185757	0.214972
GTCGGTTGGACCTAGTC	0	0	0.00063012	0.00372301	0.0102612	0.023235	0.026484	0.0434534	0.0498589	0.0835962	0.133809	0.135648	0.217425	0.410804	0.504884	0.545804	0.52686	0.52527
TTGACCTATAGCTATTA	0	0	0	0	0	0.00287632	0.000937207	0.00197889	0.00263296	0.0042796	0.012945	0.0101112	0.0182403	0.0280025	0.0438837	0.0575043	0.0594564	0.0547035
TCCTGACAAGCTTAAAC	0.000558036	0	0	0.00157853	0.00099108	0.00181159	0.000857633	0.00943396	0.00817578	0.0172764	0.0397176	0.036626	0.0526316	0.110241	0.163934	0.181155	0.153939	0.187035
ATCTTACACAGGAATTC	0	0	0.00338066	0.00232558	0.00708592	0.0137575	0.0246046	0.0299266	0.0508391	0.0610376	0.111204	0.116648	0.164277	0.270433	0.376915	0.430288	0.387857	0.364766
GACTTATACCGACGATA	0	0	0	0	0.00100705	0.002002	0.00455373	0.00679012	0.00734137	0.00467532	0.0238727	0.0304348	0.0313199	0.0630422	0.0863079	0.113463	0.0888889	0.0904405
GCGAGTAATAGACGGGT	0	0	0.00130124	0.00153139	0.00261097	0.00445236	0.0182609	0.027027	0.0403789	0.0547445	0.0909894	0.101314	0.147692	0.289601	0.424559	0.461108	0.431912	0.442915
TGACATACTTATATTTA	0	0	0	0.00162866	0	0.00086881	0.0044405	0.00800986	0.0174091	0.0249077	0.0291859	0.0386448	0.0663991	0.119091	0.171821	0.209607	0.175439	0.187042
AGAGGTGGAACACTCTA	0	0	0.0025413	0.00825206	0.0162116	0.0401674	0.0652353	0.0851064	0.100601	0.128068	0.191719	0.209046	0.309091	0.487492	0.591398	0.630435	0.538102	0.561276
AAGATGATCAGGGATTA	0	0	0	0	0	0.00169924	0.000881057	0.00436954	0.0045895	0.00854701	0.0115146	0.0161377	0.025721	0.0451977	0.071298	0.0768742	0.0500864	0.0601399
AACGGGCGCAACCCACA	0	0	0	0.00154083	0.00114811	0.00184162	0.00370028	0.00484262	0.00663193	0.0176754	0.0204708	0.0417989	0.0479174	0.0991202	0.143361	0.196124	0.18299	0.191336
GCGCTGTGCGCACGGCA	0	0	0	0	0	0	0	0.00132275	0	0.00110193	0.000897666	0.00440771	0.00417141	0.00983227	0.0144259	0.0125	0.00972973	0.0125487
GAAGTCTAAGACTTGTA	0	0	0	0.000794913	0.000880282	0.00182315	0.00550459	0.00674433	0.0114108	0.0131372	0.0272647	0.0290411	0.0419957	0.0853946	0.132615	0.166568	0.135088	0.145768
ACCAGGTAACTTGACCG	0	0	0.00128041	0.00458365	0.00816697	0.0161978	0.0296296	0.045319	0.0638889	0.0846645	0.138298	0.188548	0.21583	0.38601	0.506548	0.579242	0.527584	0.532205
CCATCGGTAAGGTTTAA	0	0	0.000657895	0.000763359	0	0.00527241	0.00713649	0.0103722	0.0172324	0.0100476	0.0388007	0.04	0.0546816	0.115408	0.202116	0.194478	0.176044	0.186178
TGTTGTAATAGTTGCCC	0	0	0	0.000765697	0.000961538	0.00374883	0.00614035	0.0114251	0.0155701	0.0187366	0.0333969	0.0632153	0.0807292	0.141698	0.227712	0.256105	0.195003	0.226987
ACTACCCATAAGCAACA	0	0	0	0	0	0.002693	0	0.000615385	0.00368809	0.00270124	0.0176089	0.0130719	0.0211189	0.047205	0.0795262	0.109049	0.0859419	0.103534
CTGAAAACACTGCATAT	0	0	0	0.000791766	0.000892061	0.00184332	0.00718778	0.00729483	0.0162426	0.0179194	0.0373134	0.0425876	0.0690041	0.130381	0.176643	0.184092	0.179612	0.19944
ATCTTACTACTTTGCCG	0	0	0	0	0	0.000863558	0.000909091	0.0110906	0.00920716	0.0130344	0.0278276	0.0317903	0.0461957	0.0982478	0.148191	0.189593	0.153799	0.15974
[truncated: 8,429 more rows]

## Sheet: Fig. 2d
approximation error (left panel)																				sampling schedule (right panel)
	number of sampling time points																			initial (time , min)	optimized (time , min)
	2	3	4	5	6	7	8	9	10	11	12	13	14	15	16	17				0	0
approximation error	0.22168	0.05521	0.0433953	0.01162	0.0113762	0.00978945	0.0108464	0.00688937	0.00682758	0.00682758	0.00682758	0.00614753	0.00482766	0.00307252	0.00280333	0.0024388				10	50
	0.232196	0.04869	0.0467286	0.0147732	0.0102015	0.00861123	0.00925653	0.00790327	0.00789302	0.00789302	0.00789302	0.00721149	0.00659516	0.00480241	0.00420501	0.00385948				30	95
	0.156846	0.0275239	0.0149193	0.013724	0.00949035	0.00824024	0.00818823	0.00512948	0.00506356	0.00506356	0.00506356	0.00452779	0.00294067	0.00205792	0.0016493	0.00125518				40	155
	0.204946	0.0470468	0.0461458	0.0169618	0.00850514	0.0083039	0.0056589	0.00510844	0.00510373	0.00510373	0.00510373	0.00501748	0.00415476	0.00314321	0.00211739	0.00209546				50	225
	0.210526	0.0385481	0.0375173	0.0101969	0.00791877	0.00682035	0.00767121	0.00712061	0.00711522	0.00711522	0.00711522	0.00664447	0.00534329	0.00426109	0.0039955	0.00358368				60	290
	0.173214	0.0208901	0.0143889	0.00903775	0.00638727	0.00544642	0.00583507	0.00399898	0.00396498	0.00396498	0.00396498	0.00356176	0.00326057	0.00244751	0.00145061	0.00136327				75	360
	0.226177	0.0394242	0.0364799	0.0121481	0.00917991	0.00815363	0.0074792	0.00521243	0.00519703	0.00519703	0.00519703	0.0047572	0.00447223	0.00305649	0.00179597	0.00173554				90	480
	0.195793	0.0224753	0.0221664	0.0095931	0.0113203	0.00964785	0.00851803	0.00736035	0.00735873	0.00735873	0.00735873	0.00664196	0.0059625	0.00424617	0.00301189	0.00212851				105	720
	0.172615	0.0200736	0.0148576	0.0117491	0.0115296	0.0106785	0.0100977	0.00597901	0.00595173	0.00595173	0.00595173	0.00558694	0.00556709	0.00294833	0.00287071	0.0025233				120
	0.213037	0.0523982	0.0371633	0.0157613	0.0102423	0.00919869	0.00962105	0.00987569	0.009796	0.009796	0.009796	0.00934876	0.00921013	0.00677667	0.0044933	0.00301114				150
	0.234385	0.0420372	0.0414418	0.0144192	0.00751204	0.00625033	0.00618066	0.00578709	0.00578397	0.00578397	0.00578397	0.00524324	0.00514567	0.00385685	0.00218292	0.00202974				180
	0.153256	0.0159928	0.013552	0.0135717	0.0102741	0.00896006	0.00966019	0.00682285	0.00681009	0.00681009	0.00681009	0.00624693	0.00604673	0.00310965	0.0025319	0.00256943				240
	0.189165	0.0318153	0.0250587	0.00745054	0.00784785	0.00670722	0.00743832	0.00607449	0.00603915	0.00603915	0.00603915	0.00555031	0.00464501	0.00350259	0.00251136	0.00264162				360
	0.249528	0.068876	0.0603805	0.0198138	0.0171705	0.0144986	0.0107538	0.00925402	0.00920959	0.00920959	0.00920959	0.00806446	0.00798138	0.00656743	0.00372459	0.0033996				480
	0.224176	0.0546221	0.0413001	0.00981627	0.0100994	0.00818219	0.00613389	0.00506274	0.00499306	0.00499306	0.00499306	0.00417139	0.00417139	0.0033999	0.00209842	0.00182653				720
	0.227299	0.0598601	0.0517523	0.0124348	0.010267	0.00816531	0.00800995	0.00765758	0.00761517	0.00761517	0.00761517	0.00671444	0.00657592	0.00460514	0.00371128	0.00376572
	0.196273	0.0305495	0.0249143	0.00866814	0.0087127	0.00745235	0.00760159	0.00524441	0.00521493	0.00521493	0.00521493	0.00467478	0.00466346	0.00341632	0.00279702	0.00169968
	0.201751	0.0338757	0.0287564	0.00835602	0.00810913	0.00748658	0.00508846	0.003735	0.00370823	0.00370823	0.00370823	0.00344142	0.00252931	0.00238635	0.00154713	0.00145899
	0.230201	0.0494414	0.045572	0.0113583	0.00727255	0.00585802	0.00475407	0.00457958	0.00455934	0.00455934	0.00455934	0.00395311	0.0036652	0.00318049	0.00226235	0.00132643
	0.18035	0.0198234	0.0106876	0.0109587	0.00612838	0.00547339	0.00526648	0.00361467	0.00356688	0.00356688	0.00356688	0.00328617	0.00273446	0.0023292	0.00230517	0.00213155
	0.221996	0.0382991	0.0338813	0.0106693	0.0084868	0.0070677	0.00755071	0.00661499	0.00659189	0.00659189	0.00659189	0.0059837	0.00553349	0.00379554	0.00281915	0.00290717
	0.145545	0.0139874	0.0081663	0.0071024	0.00691794	0.00655076	0.00647521	0.00591163	0.00588119	0.00588119	0.00588119	0.00572382	0.0057828	0.00375608	0.00350313	0.00259559
	0.194561	0.0386966	0.0247372	0.00677352	0.00593455	0.00522812	0.00534997	0.0034775	0.00340449	0.00340449	0.00340449	0.00310174	0.00297357	0.00267595	0.00130848	0.00136262
	0.24834	0.0604522	0.0576374	0.0189727	0.00963477	0.00776429	0.00813811	0.00806491	0.00805019	0.00805019	0.00805019	0.00724855	0.00707923	0.00511357	0.0037079	0.00317943
	0.184813	0.0299525	0.0229843	0.00616954	0.00853363	0.00765528	0.00615916	0.00347256	0.00343611	0.00343611	0.00343611	0.00305967	0.0029987	0.00251404	0.00168228	0.00167919
	0.243333	0.0642782	0.0564886	0.0189748	0.00810307	0.00710106	0.00499691	0.00478853	0.00474779	0.00474779	0.00474779	0.00431836	0.00377342	0.00344562	0.00304273	0.00255819
	0.207607	0.0341436	0.0236294	0.00838954	0.00752449	0.00643525	0.00615753	0.00531748	0.00526249	0.00526249	0.00526249	0.00479567	0.00457965	0.00361819	0.00286328	0.00189703
	0.210885	0.0249226	0.0227364	0.00820369	0.00867821	0.00755914	0.00796713	0.00450589	0.00449446	0.00449446	0.00449446	0.00401486	0.00363755	0.0023838	0.00167008	0.00177056
	0.229485	0.0464395	0.0373705	0.0115581	0.00677638	0.00583445	0.00485926	0.00427923	0.0042318	0.0042318	0.0042318	0.00382812	0.0037768	0.003441	0.00239453	0.00183576
	0.235256	0.0566941	0.0492188	0.0115943	0.00843633	0.00682493	0.00608402	0.00576944	0.00573034	0.00573034	0.00573034	0.00503975	0.0046158	0.00403832	0.00273292	0.00221709
	0.184969	0.0231962	0.0174682	0.00949217	0.00634014	0.0055393	0.00485413	0.00326721	0.00323725	0.00323725	0.00323725	0.00289403	0.00270839	0.00212251	0.0015692	0.00132723
	0.256657	0.05803	0.0567645	0.0197053	0.0079786	0.0064868	0.00624862	0.00622712	0.0062205	0.0062205	0.0062205	0.00558116	0.00482433	0.00327702	0.00281941	0.00263143
	0.190508	0.0403216	0.0280445	0.0125089	0.0149384	0.0127254	0.0114398	0.00816528	0.00810107	0.00810107	0.00810107	0.00715263	0.00688755	0.00435823	0.00373434	0.00392254
	0.249888	0.0497996	0.0491753	0.0172871	0.00896505	0.00802289	0.00868185	0.00804085	0.00803759	0.00803759	0.00803759	0.0076338	0.00598299	0.00516681	0.00300931	0.00258462
	0.217489	0.042283	0.0296529	0.00757069	0.00992783	0.00854712	0.00771676	0.00524999	0.00518393	0.00518393	0.00518393	0.0045922	0.00384452	0.003197	0.00189958	0.00200452
	0.150028	0.0173835	0.0130464	0.0129082	0.00590432	0.00564261	0.00563198	0.00416454	0.00414186	0.00414186	0.00414186	0.0040297	0.00361099	0.00203786	0.00162993	0.00159091
	0.187089	0.017487	0.0114734	0.0116283	0.00968551	0.00870057	0.00788054	0.00419415	0.0041627	0.0041627	0.0041627	0.00374058	0.00274259	0.00187084	0.00156062	0.00136285
	0.19384	0.0186625	0.0145138	0.0096668	0.0083631	0.00772813	0.00830349	0.00584719	0.00582549	0.00582549	0.00582549	0.00555336	0.00525209	0.00333916	0.00236982	0.00244909
	0.227118	0.0454479	0.0407028	0.0138095	0.00899382	0.00777451	0.00760138	0.00694944	0.00692463	0.00692463	0.00692463	0.00640206	0.00594843	0.00477521	0.00313276	0.00199414
	0.221518	0.039639	0.0315121	0.009694	0.00916523	0.00760864	0.00824697	0.00694396	0.00690145	0.00690145	0.00690145	0.00623434	0.005859	0.00402577	0.00302672	0.00208989
	0.195585	0.0195559	0.0161721	0.00988017	0.0111788	0.00976327	0.00817207	0.0047184	0.0047007	0.0047007	0.0047007	0.00409404	0.00396675	0.00255011	0.00162411	0.00152447
	0.176543	0.0298423	0.0103637	0.00764215	0.00759772	0.00737164	0.00699848	0.00418498	0.00408311	0.00408311	0.00408311	0.00398621	0.00265375	0.0020428	0.00166292	0.00179844
	0.199945	0.0404409	0.0294356	0.0101954	0.00908187	0.00768315	0.00774437	0.0064001	0.00634254	0.00634254	0.00634254	0.0057431	0.00573955	0.00413223	0.00249255	0.00237266
	0.191505	0.0222329	0.0176972	0.00766057	0.00722484	0.00623812	0.00642383	0.00291393	0.00289021	0.00289021	0.00289021	0.00246733	0.00243566	0.00152452	0.00116111	0.0011137
	0.18532	0.0114038	0.00992148	0.00701687	0.00770371	0.00727666	0.00798389	0.00560555	0.00559779	0.00559779	0.00559779	0.00541477	0.0048253	0.00334187	0.00228598	0.00212087
	0.195468	0.0262774	0.0232655	0.00955923	0.00917368	0.00795618	0.00776279	0.00483325	0.0048175	0.0048175	0.0048175	0.00429571	0.00417744	0.00279596	0.00227836	0.0021323
	0.180122	0.028367	0.0155661	0.0100133	0.0076644	0.00660411	0.00690429	0.003886	0.00381905	0.00381905	0.00381905	0.00336464	0.00322939	0.00205447	0.00144838	0.00148514
	0.210977	0.0358575	0.0274083	0.00932791	0.00959352	0.0082788	0.00895855	0.00609125	0.00604706	0.00604706	0.00604706	0.00548361	0.00506726	0.00312426	0.00219798	0.0022821
	0.257423	0.0575381	0.0551336	0.0198932	0.00824287	0.00688452	0.00742598	0.00748463	0.00747206	0.00747206	0.00747206	0.00688991	0.00663606	0.00482889	0.00399145	0.00324795
	0.184718	0.0181629	0.0162387	0.0141968	0.00972136	0.00812058	0.00807126	0.00460333	0.00459327	0.00459327	0.00459327	0.00390722	0.00376065	0.00192497	0.00172863	0.00176915
	0.205371	0.0348899	0.0226376	0.00960415	0.0094125	0.00794793	0.00816193	0.00578121	0.00571713	0.00571713	0.00571713	0.00508946	0.0050235	0.00306122	0.00246165	0.00184658
	0.172225	0.0161498	0.0114506	0.0118116	0.00798185	0.00733746	0.00702555	0.00323425	0.00320968	0.00320968	0.00320968	0.00293351	0.00237122	0.00172518	0.00159882	0.00109731
	0.22982	0.0488284	0.0436881	0.0152843	0.00652843	0.00546725	0.00518743	0.00522628	0.0051994	0.0051994	0.0051994	0.00474461	0.00421826	0.00335138	0.00239155	0.00230966
	0.19965	0.0242221	0.0201618	0.0088551	0.00915	0.00772289	0.00778199	0.00525637	0.00523514	0.00523514	0.00523514	0.00462352	0.00461586	0.002948	0.00226528	0.00196886
	0.233585	0.0539643	0.0473308	0.0128725	0.00834835	0.00667593	0.00714088	0.00642757	0.00639288	0.00639288	0.00639288	0.00567613	0.00547795	0.00396648	0.00268385	0.00188275
	0.19288	0.0195466	0.0191543	0.00748786	0.00872446	0.00805023	0.00726226	0.00328581	0.00328376	0.00328376	0.00328376	0.0029948	0.00292332	0.00264664	0.00159177	0.0015585
	0.214725	0.0524799	0.0439941	0.0145184	0.00821365	0.00732974	0.0080619	0.00819608	0.0081517	0.0081517	0.0081517	0.00777288	0.00679189	0.00557752	0.00488554	0.00418419
	0.193704	0.0280292	0.018797	0.00685719	0.00687988	0.00620125	0.0066215	0.00386911	0.00382083	0.00382083	0.00382083	0.00352999	0.0028291	0.00216903	0.0017031	0.00138461
	0.213765	0.0275163	0.0195395	0.0106593	0.00981121	0.00850944	0.00929647	0.00623536	0.00619364	0.00619364	0.00619364	0.00563573	0.00507048	0.00317026	0.00284269	0.00254612
	0.194077	0.0146726	0.00894786	0.00772326	0.00883547	0.00798921	0.0074953	0.0044763	0.00444636	0.00444636	0.00444636	0.00408367	0.00387707	0.0027034	0.00188187	0.00199589
	0.220659	0.0493879	0.0462539	0.0141652	0.0089122	0.00765641	0.00771426	0.00701021	0.00699382	0.00699382	0.00699382	0.00645562	0.0060757	0.00526918	0.00351848	0.00228603
	0.210368	0.0448685	0.0322192	0.0113734	0.00996342	0.00821816	0.00798981	0.00606823	0.00600207	0.00600207	0.00600207	0.00525411	0.00524325	0.00346824	0.00277138	0.00198718
	0.186402	0.0387132	0.0247666	0.00916107	0.0106532	0.00954859	0.0106885	0.00694535	0.00687241	0.00687241	0.00687241	0.00639901	0.0050794	0.003244	0.00266544	0.00273277
	0.197159	0.0232248	0.0158256	0.0112517	0.00784184	0.00665768	0.00680168	0.00377656	0.00373786	0.00373786	0.00373786	0.00323036	0.00321109	0.00218833	0.00143011	0.00131024
	0.229546	0.0478595	0.0402634	0.0123251	0.0106082	0.00881504	0.00946004	0.00737405	0.00733432	0.00733432	0.00733432	0.00656584	0.00624643	0.00422641	0.00312813	0.00274235
	0.230221	0.0432829	0.037484	0.0103734	0.0113259	0.00921172	0.00640498	0.00596533	0.005935	0.005935	0.005935	0.00502892	0.00474483	0.00358175	0.00257322	0.00196664
	0.204884	0.0336872	0.0248902	0.00744177	0.00822165	0.00694727	0.0072173	0.0048528	0.00480679	0.00480679	0.00480679	0.00426063	0.0038585	0.00282353	0.00190125	0.00163398
	0.196936	0.0204027	0.0120497	0.00959894	0.00957968	0.00859187	0.00869069	0.00470939	0.0046657	0.0046657	0.0046657	0.00424235	0.0042369	0.00234711	0.00193278	0.00202798
	0.169586	0.0231019	0.0149872	0.0152774	0.0100652	0.00885237	0.00835074	0.00488317	0.00484073	0.00484073	0.00484073	0.00432097	0.00365038	0.00202036	0.00157437	0.00156917
	0.212884	0.042265	0.0345265	0.0103644	0.00823679	0.00716366	0.0068021	0.00465301	0.00461254	0.00461254	0.00461254	0.00415263	0.00396869	0.00290376	0.00178603	0.0017469
	0.163781	0.0187037	0.0133547	0.0131276	0.0087474	0.00762192	0.00750391	0.00412755	0.00409957	0.00409957	0.00409957	0.00361722	0.00360493	0.00205653	0.00183905	0.00149599
	0.210201	0.0369483	0.0332063	0.0117413	0.00742756	0.00668301	0.00723706	0.00678407	0.0067645	0.0067645	0.0067645	0.00644541	0.00491977	0.00396047	0.00223522	0.00222869
	0.187568	0.031556	0.0162797	0.00971835	0.00901892	0.00794789	0.0081768	0.00448527	0.00440537	0.00440537	0.00440537	0.00394636	0.00338706	0.00242805	0.00198997	0.0021022
	0.181933	0.0215696	0.0147654	0.0105317	0.00901277	0.0079906	0.00868972	0.00545349	0.0054179	0.0054179	0.0054179	0.00497983	0.00447789	0.00262836	0.00210366	0.0020636
	0.196914	0.0224983	0.0170854	0.00973103	0.00944669	0.00914073	0.00903027	0.00479046	0.00476215	0.00476215	0.00476215	0.00463102	0.0042874	0.0028507	0.00204524	0.00159254
	0.199939	0.0412924	0.0306864	0.00877146	0.00961116	0.00795852	0.00567197	0.00375527	0.0036998	0.0036998	0.0036998	0.00299153	0.00300041	0.00265492	0.00241666	0.00120774
	0.23231	0.0443092	0.0401179	0.010375	0.00867159	0.00703243	0.00610843	0.00498347	0.00496155	0.00496155	0.00496155	0.00425905	0.00423967	0.00332811	0.0017009	0.00153461
	0.216425	0.054402	0.0439008	0.0126725	0.00935646	0.00764366	0.00782563	0.00735018	0.00729526	0.00729526	0.00729526	0.0065612	0.00605357	0.0045082	0.00331464	0.00261463
	0.224348	0.0525106	0.0375568	0.011019	0.00624245	0.00531255	0.00516087	0.00403248	0.00395427	0.00395427	0.00395427	0.00355574	0.00353999	0.00292849	0.00234598	0.00119184
	0.210683	0.0466143	0.0406551	0.013815	0.0101593	0.00837256	0.00898431	0.00874315	0.00871198	0.00871198	0.00871198	0.00794624	0.0076806	0.00533155	0.00353488	0.00323286
	0.19995	0.0264338	0.0192504	0.00699449	0.00870736	0.00781121	0.00683764	0.00360212	0.00356455	0.00356455	0.00356455	0.00318049	0.00271759	0.00209382	0.00132504	0.00104383
	0.199736	0.0439381	0.0342101	0.0110339	0.00953088	0.00779888	0.00799022	0.00723033	0.00717945	0.00717945	0.00717945	0.00643716	0.00640587	0.00468696	0.00331865	0.00271812
	0.275511	0.0627827	0.0624982	0.0273994	0.00732363	0.00641761	0.0063511	0.00631152	0.00631004	0.00631004	0.00631004	0.00592174	0.00524407	0.00410927	0.00387525	0.00345291
	0.21284	0.0453111	0.0354344	0.0107454	0.00985084	0.00815101	0.00790823	0.00525444	0.00520278	0.00520278	0.00520278	0.00447428	0.00439457	0.00307319	0.00248805	0.00216754
	0.232011	0.0536265	0.0491	0.0152988	0.0087378	0.00736097	0.00760667	0.0070508	0.00702712	0.00702712	0.00702712	0.00643705	0.00574013	0.00453589	0.00311643	0.00287512
	0.22057	0.0478156	0.0382623	0.0103466	0.0096156	0.00810241	0.00556849	0.0047485	0.00469853	0.00469853	0.00469853	0.00405002	0.0040492	0.00358811	0.00198941	0.00120648
	0.19905	0.0276424	0.0171222	0.00877069	0.00815203	0.00711065	0.00763442	0.00514469	0.00508966	0.00508966	0.00508966	0.00464336	0.00436544	0.00276397	0.00225231	0.00194984
	0.209536	0.0375855	0.0283004	0.00923531	0.0072447	0.0064629	0.00692327	0.00471006	0.0046615	0.0046615	0.0046615	0.00432644	0.00388631	0.0028608	0.00209335	0.00158463
	0.203697	0.0361495	0.0317451	0.00691423	0.0064465	0.00535835	0.00569083	0.00411276	0.00408972	0.00408972	0.00408972	0.00362337	0.00325713	0.00270042	0.00200891	0.00190867
	0.215785	0.0213598	0.0196134	0.00989356	0.00965121	0.00859318	0.00964586	0.00771126	0.00770212	0.00770212	0.00770212	0.00724868	0.0062791	0.00404184	0.00281803	0.00262399
	0.190108	0.0334187	0.0240915	0.0130141	0.0104844	0.00937152	0.0103081	0.00687819	0.00682941	0.00682941	0.00682941	0.00635247	0.00496601	0.00306028	0.00259181	0.00258706
	0.167625	0.0246184	0.0140819	0.013369	0.00804091	0.00705473	0.00625503	0.00342644	0.00337133	0.00337133	0.00337133	0.00294868	0.00201096	0.00163468	0.00113947	0.00117279
	0.239563	0.0542174	0.0492693	0.0137906	0.00768866	0.00662887	0.0061813	0.00594932	0.00592344	0.00592344	0.00592344	0.00546924	0.00402135	0.00390561	0.00244244	0.0015975
	0.183553	0.0299272	0.0178847	0.00828529	0.00839865	0.00740433	0.00768092	0.00399391	0.00393092	0.00393092	0.00393092	0.00350479	0.00281741	0.00202432	0.00169305	0.00149713
	0.179013	0.025485	0.0158498	0.0133719	0.00904007	0.0078297	0.00846056	0.00632126	0.00627086	0.00627086	0.00627086	0.00575213	0.00526966	0.00378917	0.00283976	0.00179839
	0.1981	0.0266826	0.026046	0.00914548	0.00847544	0.00778327	0.00776344	0.004089	0.00408567	0.00408567	0.00408567	0.00378902	0.00322739	0.00265624	0.00161771	0.00160419
	0.209873	0.0252483	0.0184544	0.0095152	0.0104406	0.00921021	0.00789995	0.00462491	0.00458937	0.00458937	0.00458937	0.00406208	0.0034821	0.00274723	0.00179375	0.00169748
	0.231798	0.0462413	0.0435022	0.0129037	0.00778327	0.00638032	0.00671969	0.00616218	0.00614786	0.00614786	0.00614786	0.00554659	0.00509203	0.00381213	0.00258619	0.00193934
	0.22301	0.0368967	0.0287288	0.00932041	0.00947273	0.00777727	0.00772541	0.00509237	0.00504965	0.00504965	0.00504965	0.00432302	0.00431988	0.00290512	0.00174724	0.00170352
	0.228973	0.0411158	0.0376425	0.0113969	0.00783052	0.00679433	0.00752711	0.00605745	0.00603929	0.00603929	0.00603929	0.00559521	0.00463294	0.00340807	0.00246362	0.0020591
	0.157257	0.0298236	0.0233981	0.0124875	0.00629554	0.0060885	0.00556592	0.00361435	0.00358074	0.00358074	0.00358074	0.00349201	0.00260273	0.00195543	0.00187665	0.00163773
	0.189806	0.0291937	0.0194776	0.0100112	0.00825636	0.00773668	0.00665803	0.00262275	0.00257194	0.00257194	0.00257194	0.00234922	0.00156398	0.00151919	0.00125135	0.00110649
	0.228355	0.0445783	0.0433246	0.015047	0.0114087	0.00943111	0.0079186	0.00807233	0.00806577	0.00806577	0.00806577	0.00721822	0.00653683	0.00460837	0.00319971	0.00317044
	0.210136	0.0356889	0.0291923	0.00867648	0.00952812	0.00810177	0.0068305	0.00615475	0.00612077	0.00612077	0.00612077	0.00550947	0.0051393	0.00442955	0.00248816	0.00178531
	0.211639	0.0333837	0.0297903	0.00928009	0.00752202	0.00660976	0.00602468	0.00484218	0.00482339	0.00482339	0.00482339	0.00443242	0.0040905	0.00352858	0.00217602	0.00178684
	0.210138	0.0346862	0.0270171	0.00864535	0.00887182	0.00754805	0.00757705	0.00481263	0.00477252	0.00477252	0.00477252	0.00420519	0.00417206	0.00304143	0.00185372	0.00184565
	0.193587	0.028524	0.0214057	0.0120859	0.00986339	0.00839628	0.0084165	0.00558993	0.0055527	0.0055527	0.0055527	0.00492394	0.00490072	0.00304365	0.00224475	0.00224646
	0.175158	0.0209401	0.0124625	0.011146	0.00787133	0.0068707	0.00716574	0.00428591	0.00424157	0.00424157	0.00424157	0.00381273	0.00371919	0.00232134	0.00182033	0.00189
	0.209635	0.0435401	0.030407	0.0110763	0.00970017	0.00834972	0.00905822	0.00703064	0.00696195	0.00696195	0.00696195	0.00638318	0.00592989	0.00399334	0.00298436	0.00211033
	0.170269	0.0184529	0.0172266	0.0175498	0.0106891	0.00949112	0.00905882	0.00556259	0.00555618	0.00555618	0.00555618	0.00504274	0.00404553	0.00257187	0.00219494	0.00193072
	0.215656	0.052362	0.0389185	0.00927337	0.0121319	0.0103183	0.00873098	0.00691335	0.00684304	0.00684304	0.00684304	0.00606579	0.00482802	0.00377084	0.00213163	0.00205461
	0.211704	0.0298124	0.0289756	0.00994733	0.00738453	0.00636497	0.00668149	0.00541728	0.0054129	0.0054129	0.0054129	0.00497595	0.0048134	0.00358944	0.00217007	0.00221924
	0.218771	0.0297646	0.022228	0.0107914	0.0115656	0.0101794	0.00910079	0.00636737	0.00632796	0.00632796	0.00632796	0.00573388	0.005498	0.00355904	0.00270312	0.00272641
	0.224584	0.0352005	0.0338509	0.010769	0.00845268	0.00703592	0.00702247	0.00443106	0.004424	0.004424	0.004424	0.00381682	0.00372709	0.00235681	0.00166953	0.00173353
	0.125085	0.0326751	0.0152899	0.0141218	0.00779083	0.00677292	0.00581461	0.00355775	0.00346682	0.00346682	0.00346682	0.00303058	0.0028681	0.0014385	0.0012469	0.00122695
	0.212974	0.0312903	0.0287921	0.00806934	0.00932582	0.00780806	0.00761882	0.00515199	0.00513892	0.00513892	0.00513892	0.00448845	0.00399366	0.00286891	0.00195976	0.00173665
	0.210432	0.038891	0.0354756	0.00822658	0.00828964	0.00691889	0.0067601	0.0043774	0.00435953	0.00435953	0.00435953	0.00377207	0.00360296	0.00323654	0.00211593	0.00156101
	0.216323	0.035873	0.0293662	0.0102729	0.00850241	0.00702314	0.00697008	0.00586464	0.00583061	0.00583061	0.00583061	0.00519664	0.0051769	0.0036993	0.00256457	0.00183003
	0.223562	0.0411188	0.0319248	0.00990461	0.0093311	0.00781692	0.00806023	0.00665777	0.00660968	0.00660968	0.00660968	0.00596075	0.00579137	0.00372521	0.00285857	0.00215072
	0.134234	0.0285478	0.0141002	0.0139341	0.0117518	0.0107282	0.0104156	0.00804182	0.00796626	0.00796626	0.00796626	0.00752761	0.00740608	0.00357641	0.00321364	0.00327834
	0.199554	0.0309871	0.0188546	0.00800933	0.00858275	0.0074232	0.0076928	0.00460074	0.00453728	0.00453728	0.00453728	0.00404033	0.0038902	0.00257167	0.001754	0.00186298
	0.221051	0.0393768	0.0304437	0.00964567	0.0101803	0.00847872	0.00881771	0.00577486	0.00572813	0.00572813	0.00572813	0.00499889	0.00471026	0.00308205	0.00220213	0.00196085
	0.16046	0.0296755	0.012311	0.0115918	0.00892585	0.00821215	0.00640814	0.00370356	0.00361274	0.00361274	0.00361274	0.00330687	0.0033375	0.00316606	0.00240935	0.00224766
	0.206952	0.0277281	0.019964	0.0106027	0.011179	0.00975955	0.00971405	0.00547792	0.00543731	0.00543731	0.00543731	0.00482897	0.00473435	0.00281079	0.00206001	0.00209838
	0.21958	0.0385818	0.0323819	0.00963161	0.0076393	0.00650022	0.00698447	0.00573247	0.00570004	0.00570004	0.00570004	0.00521187	0.00481481	0.00372081	0.00216239	0.00181278
	0.217405	0.0458403	0.032276	0.00670762	0.00664976	0.00542472	0.00548167	0.00355585	0.00348491	0.00348491	0.00348491	0.00295989	0.00291542	0.00264441	0.00204553	0.00110437
	0.163161	0.0189127	0.0140365	0.00884898	0.0069647	0.00695411	0.00616966	0.00468019	0.00465469	0.00465469	0.00465469	0.00465015	0.00462661	0.00323133	0.00261471	0.00214432
	0.214689	0.0415499	0.0376611	0.00976426	0.00999076	0.00779609	0.00793674	0.00697363	0.00695329	0.00695329	0.00695329	0.00601272	0.00607721	0.00424547	0.00305161	0.00297064
	0.239563	0.0537481	0.046065	0.0140685	0.00868088	0.00722711	0.00753713	0.00556575	0.00552556	0.00552556	0.00552556	0.00490252	0.00478437	0.00337117	0.00234675	0.00237015
	0.226405	0.0571696	0.0393854	0.011664	0.0101259	0.00844394	0.00870501	0.00692128	0.00682826	0.00682826	0.00682826	0.00610741	0.00603328	0.00390004	0.00258218	0.00264591
	0.273695	0.0661985	0.0621829	0.024263	0.00690206	0.00579969	0.00655819	0.00633243	0.00631143	0.00631143	0.00631143	0.00583899	0.00526238	0.00361527	0.00316242	0.00287557
	0.192401	0.0253909	0.0154732	0.0116077	0.0104084	0.00868683	0.00844729	0.00557539	0.00552352	0.00552352	0.00552352	0.00478569	0.00468587	0.00270618	0.0017847	0.00179893
	0.137473	0.0193537	0.00946422	0.00896872	0.00607355	0.00560927	0.00542818	0.00347137	0.00341964	0.00341964	0.00341964	0.00322067	0.00268945	0.00229279	0.00162452	0.00162894
	0.227616	0.0452214	0.040698	0.0147142	0.0129852	0.0109749	0.0114707	0.00815824	0.00813459	0.00813459	0.00813459	0.00727302	0.00690267	0.00426754	0.00332912	0.00328432
	0.206516	0.0323324	0.0266811	0.00928847	0.0093409	0.00829264	0.00836237	0.00632251	0.00629296	0.00629296	0.00629296	0.0058437	0.00490902	0.00366197	0.00240683	0.00232364
	0.210648	0.0364016	0.0335334	0.00949434	0.0105152	0.00881762	0.00659105	0.00409121	0.0040762	0.0040762	0.0040762	0.00334868	0.00330693	0.00252704	0.00157043	0.00115309
	0.180134	0.026159	0.0122371	0.0100503	0.00687421	0.00610452	0.00606705	0.00402218	0.00394936	0.00394936	0.00394936	0.00361949	0.00352486	0.00279574	0.00199732	0.00149834
	0.237503	0.0501564	0.0481149	0.0162497	0.0070261	0.00581513	0.00614176	0.00609415	0.00608347	0.00608347	0.00608347	0.00556449	0.0054404	0.00408435	0.00240027	0.00234868
	0.197291	0.0272158	0.0193321	0.00920928	0.00926398	0.00786832	0.00788207	0.00438832	0.00434709	0.00434709	0.00434709	0.00374895	0.00375282	0.00230883	0.00187323	0.0017893
	0.196409	0.0306011	0.0220543	0.00890559	0.00849638	0.00775426	0.0080281	0.00500693	0.00496223	0.00496223	0.00496223	0.00464418	0.00444857	0.00306106	0.00230979	0.00242092
	0.21951	0.0444495	0.0385156	0.0106334	0.00997823	0.00794305	0.0080341	0.0070993	0.00706826	0.00706826	0.00706826	0.00619604	0.00607952	0.00433	0.00310757	0.00263979
	0.218597	0.0261557	0.0181097	0.00777572	0.00843973	0.00743576	0.00662916	0.00346721	0.00342513	0.00342513	0.00342513	0.00299486	0.0030101	0.00218246	0.00145846	0.00130984
	0.167152	0.0226255	0.0135906	0.0117987	0.00692246	0.00609149	0.00631198	0.00395588	0.00390863	0.00390863	0.00390863	0.0035525	0.00337072	0.00241556	0.00180085	0.00160899
	0.210666	0.031302	0.0235856	0.0100499	0.0111174	0.00963887	0.00904444	0.00459552	0.00455517	0.00455517	0.00455517	0.0039215	0.00392595	0.0027261	0.0018943	0.00161236
	0.244167	0.0508408	0.0478721	0.0148185	0.00951245	0.00777869	0.00779519	0.00730696	0.00729143	0.00729143	0.00729143	0.00654839	0.00654259	0.00444439	0.00289041	0.00222285
	0.250001	0.0518363	0.0501537	0.0196282	0.0101791	0.00915713	0.00859081	0.00784371	0.00783491	0.00783491	0.00783491	0.00739694	0.00718463	0.0043407	0.00360284	0.00363056
	0.183382	0.0195385	0.0114558	0.00927374	0.00745036	0.00680598	0.0071436	0.00356655	0.00352428	0.00352428	0.00352428	0.00324812	0.00302271	0.00193739	0.00137962	0.00134306
	0.20227	0.0295361	0.0220981	0.00837697	0.00870463	0.00732823	0.00747476	0.00428329	0.00424439	0.00424439	0.00424439	0.0036545	0.00352343	0.00228217	0.00145346	0.00150742
	0.201066	0.0284417	0.0206338	0.00905982	0.00991904	0.00886215	0.00947876	0.00535993	0.00531909	0.00531909	0.00531909	0.00486614	0.00409184	0.00288248	0.00231251	0.00221257
	0.205192	0.0353493	0.0217677	0.00773467	0.0071267	0.00652058	0.006773	0.00374004	0.003669	0.003669	0.003669	0.00340924	0.00307996	0.00232656	0.00143939	0.00139771
	0.209819	0.041368	0.0314881	0.0101836	0.00701021	0.00595179	0.00649817	0.00551565	0.00546398	0.00546398	0.00546398	0.00501037	0.0045977	0.0032448	0.00243088	0.00193426
	0.110368	0.035995	0.0185397	0.0111027	0.00837697	0.00736552	0.00420785	0.00318841	0.00309712	0.00309712	0.00309712	0.00266363	0.00202636	0.00178205	0.00176155	0.00159003
	0.183235	0.022775	0.018918	0.00806903	0.00774365	0.0072379	0.00676182	0.00238232	0.00236215	0.00236215	0.00236215	0.00214539	0.00166421	0.00150451	0.000981101	0.000944372
	0.151853	0.0105194	0.0103964	0.0104851	0.00561318	0.00512976	0.00506507	0.00228214	0.0022815	0.0022815	0.0022815	0.00207432	0.00199583	0.00131657	0.00105192	0.00108798
	0.207671	0.0303142	0.0252967	0.00804899	0.00791579	0.00685857	0.00733134	0.00662525	0.00659901	0.00659901	0.00659901	0.00614591	0.00540083	0.00450921	0.00371166	0.0017195
	0.209496	0.0401888	0.0306819	0.0105633	0.0100564	0.00857969	0.00879528	0.00622001	0.00617028	0.00617028	0.00617028	0.00553739	0.00540702	0.00370348	0.00235338	0.00238564
	0.167379	0.0230716	0.0147669	0.0122462	0.00635769	0.00537015	0.00549121	0.00307744	0.003034	0.003034	0.003034	0.00261077	0.00260601	0.00215146	0.00144518	0.00147775
	0.226277	0.0386223	0.0347179	0.0108667	0.00892918	0.00734133	0.0074389	0.00640736	0.00638694	0.00638694	0.00638694	0.00570644	0.00521758	0.00352557	0.00238479	0.00201649
	0.206491	0.0355248	0.026724	0.00739589	0.00777899	0.00673214	0.00681162	0.00432003	0.004274	0.004274	0.004274	0.00382535	0.00352396	0.00280185	0.00185573	0.00188946
	0.184281	0.0185019	0.0166928	0.0156134	0.00973668	0.00823791	0.00823642	0.00596835	0.00595889	0.00595889	0.00595889	0.00531656	0.00524663	0.00290848	0.0023658	0.00221995
	0.192719	0.0179814	0.0109661	0.00685131	0.0069395	0.00669541	0.00558999	0.00233269	0.002296	0.002296	0.002296	0.00219139	0.00222892	0.00166919	0.00121582	0.00119589
	0.228331	0.0416472	0.0350817	0.00986791	0.0103467	0.00871089	0.00926634	0.00527134	0.00523701	0.00523701	0.00523701	0.00453593	0.00409879	0.00264667	0.0018192	0.00179177
	0.193305	0.0389606	0.0242919	0.00952779	0.0089553	0.00776828	0.00820705	0.00559726	0.00552054	0.00552054	0.00552054	0.00501182	0.0045968	0.0038339	0.0027746	0.00167634
	0.216165	0.0349821	0.0304606	0.00978478	0.00811714	0.00680671	0.00714315	0.00575217	0.00572852	0.00572852	0.00572852	0.00516691	0.00491094	0.00346849	0.00218008	0.00228108
	0.19996	0.0250182	0.0168007	0.0094417	0.00820011	0.00718311	0.00760781	0.00404848	0.0040055	0.0040055	0.0040055	0.00356965	0.00322891	0.00220908	0.00150952	0.00149152
	0.223878	0.0384916	0.033855	0.0103046	0.00843667	0.00704659	0.00738775	0.00567685	0.0056526	0.0056526	0.0056526	0.00505685	0.00485451	0.00346455	0.00241033	0.00189963
	0.158332	0.020746	0.0176996	0.0163438	0.00817998	0.00721609	0.00770138	0.0055275	0.00551157	0.00551157	0.00551157	0.00509847	0.00477066	0.00299771	0.0025493	0.0017094
	0.144973	0.02682	0.0152853	0.0151629	0.00767958	0.00671337	0.00492206	0.00373244	0.00367211	0.00367211	0.00367211	0.00325802	0.00242183	0.0021671	0.00206328	0.0019585
	0.18343	0.017574	0.0123038	0.0123121	0.0119623	0.0106006	0.0106365	0.006799	0.00677144	0.00677144	0.00677144	0.00618787	0.00578225	0.00301218	0.0026141	0.00223668
	0.175109	0.0152958	0.01161	0.00902002	0.00795135	0.00702725	0.0072573	0.00463748	0.0046182	0.0046182	0.0046182	0.00422216	0.00381461	0.00276675	0.00216662	0.00189218
	0.224176	0.0493163	0.0365383	0.0103302	0.0113516	0.00972646	0.010638	0.00828378	0.00821695	0.00821695	0.00821695	0.00752046	0.00645504	0.0046197	0.00347476	0.00321843
	0.148812	0.0133767	0.0106089	0.0107153	0.00706779	0.00672784	0.00576071	0.00272812	0.00271365	0.00271365	0.00271365	0.00256795	0.00220618	0.00141622	0.00101114	0.000917655
	0.219762	0.0452093	0.038109	0.0157329	0.0121374	0.00977405	0.00953046	0.00844969	0.00841256	0.00841256	0.00841256	0.00739971	0.00732659	0.00421151	0.00360754	0.00321421
	0.246758	0.0538803	0.0487508	0.0140966	0.0119881	0.0101015	0.00713894	0.00662889	0.00660206	0.00660206	0.00660206	0.00579354	0.0052912	0.00422386	0.00342647	0.00225461
	0.178292	0.0231745	0.0156118	0.0117424	0.00825464	0.00692764	0.0070627	0.00443742	0.00439787	0.00439787	0.00439787	0.00382915	0.00382359	0.00243627	0.00175625	0.00169222
	0.171261	0.0270858	0.0158264	0.0148509	0.00663538	0.00589115	0.00614245	0.00329665	0.00323776	0.00323776	0.00323776	0.00291881	0.00285022	0.00164068	0.00134334	0.00105013
	0.160793	0.0171775	0.0143191	0.0131676	0.00794369	0.00726421	0.00766043	0.00468087	0.00466592	0.00466592	0.00466592	0.00437471	0.00412853	0.00218122	0.00188153	0.00150834
	0.212823	0.0474585	0.0367606	0.00954648	0.00855621	0.00717531	0.00717268	0.00632034	0.00626438	0.00626438	0.00626438	0.00567257	0.00526305	0.00447905	0.00337154	0.00214692
	0.206839	0.0268132	0.0222072	0.00853784	0.00820662	0.00687029	0.00725136	0.0048618	0.00483771	0.00483771	0.00483771	0.00426499	0.0039748	0.00275559	0.00182299	0.00130769
	0.20132	0.0261857	0.0217483	0.00743916	0.00642257	0.00597716	0.00603531	0.0036272	0.003604	0.003604	0.003604	0.00341311	0.00332215	0.00319713	0.00192839	0.00166974
	0.191153	0.0266411	0.017941	0.0130381	0.0107644	0.00927071	0.0102583	0.00694547	0.00689997	0.00689997	0.00689997	0.00625983	0.00544499	0.00323437	0.0027493	0.00260499
	0.203274	0.0347561	0.0237363	0.00928791	0.00920427	0.00819445	0.00759878	0.00644849	0.00639086	0.00639086	0.00639086	0.00595808	0.00488449	0.00370796	0.00290647	0.00195808
	0.217468	0.0232505	0.023171	0.00832876	0.0107533	0.00933754	0.00476627	0.00373221	0.0037318	0.0037318	0.0037318	0.00312506	0.00310165	0.00288278	0.00175659	0.00171838
	0.189333	0.0258205	0.0132844	0.0135135	0.00786325	0.00659372	0.00674637	0.00382258	0.00375701	0.00375701	0.00375701	0.00321292	0.00313139	0.00182101	0.00145127	0.00138106
	0.159319	0.0238249	0.0115509	0.00949696	0.00658625	0.00566682	0.00577227	0.00352739	0.0034632	0.0034632	0.0034632	0.00306915	0.0030106	0.00170584	0.00122389	0.00114652
	0.190179	0.0322743	0.0266463	0.00976376	0.00971719	0.00830056	0.00891065	0.00467318	0.00464374	0.00464374	0.00464374	0.00403661	0.00363669	0.00228603	0.00200673	0.00207516
	0.218996	0.0643825	0.0453536	0.0107673	0.00782998	0.00632339	0.00660407	0.00485285	0.00475332	0.00475332	0.00475332	0.00410764	0.00390054	0.00303253	0.00198804	0.00206754
	0.223449	0.0450964	0.0393954	0.00930287	0.00817992	0.0067534	0.00716331	0.00529168	0.00526186	0.00526186	0.00526186	0.0046505	0.00426145	0.00337394	0.00182405	0.00170703
	0.188892	0.0299243	0.0217506	0.0102387	0.00853894	0.00747469	0.00739228	0.00410431	0.00406156	0.00406156	0.00406156	0.00360546	0.00348728	0.00227461	0.00169921	0.00166776
	0.189447	0.0211332	0.0145248	0.0117421	0.00621153	0.00585115	0.00523585	0.00209789	0.00206333	0.00206333	0.00206333	0.00190888	0.00154732	0.00123811	0.000884012	0.000571925
	0.205569	0.0357394	0.029717	0.00885825	0.0108782	0.00915737	0.00762045	0.00600531	0.00597381	0.00597381	0.00597381	0.00523633	0.00480999	0.00351893	0.00232432	0.0023317
	0.234826	0.0516079	0.050512	0.0147752	0.00749093	0.00616704	0.00623905	0.00608171	0.00607598	0.00607598	0.00607598	0.0055086	0.00468991	0.00388855	0.00305244	0.0030831
	0.246176	0.0508188	0.0496769	0.0178886	0.00866564	0.00743712	0.00806634	0.00788277	0.00787679	0.00787679	0.00787679	0.00735029	0.00678712	0.00525457	0.00423078	0.00313262
	0.118386	0.0730664	0.0455534	0.0134312	0.00576207	0.00539739	0.00510975	0.00347911	0.00333522	0.00333522	0.00333522	0.00317892	0.00241687	0.00126414	0.00126226	0.00100835
	0.225203	0.0449084	0.039773	0.0121569	0.0138153	0.0120433	0.0083653	0.00774427	0.00771741	0.00771741	0.00771741	0.00695799	0.00581921	0.00498974	0.00377863	0.00207076
	0.208637	0.0341562	0.0304077	0.0149719	0.0123639	0.0100084	0.0100249	0.0101907	0.0101711	0.0101711	0.0101711	0.0091616	0.00817757	0.00489116	0.00468182	0.00330085
	0.179962	0.029462	0.0167433	0.0166406	0.010871	0.00923544	0.00969735	0.00676491	0.00669839	0.00669839	0.00669839	0.00599745	0.00591457	0.0029261	0.00286101	0.00268389
	0.129012	0.0289152	0.0140949	0.0113815	0.00427774	0.00403998	0.00427891	0.00219771	0.0021202	0.0021202	0.0021202	0.0020183	0.00165498	0.00131051	0.00116409	0.00117938
	0.195359	0.023369	0.0179414	0.00760589	0.00769036	0.0067741	0.00733826	0.00462194	0.00459355	0.00459355	0.00459355	0.00420087	0.0037998	0.00248027	0.00202797	0.00213838
	0.21328	0.0419171	0.0336166	0.0092898	0.0118192	0.0103331	0.00787958	0.00458632	0.00454291	0.00454291	0.00454291	0.00390602	0.00365959	0.00300786	0.00166754	0.00133039
	0.222381	0.0722692	0.0612768	0.0165683	0.00935234	0.00743963	0.0080384	0.0084871	0.00842961	0.00842961	0.00842961	0.00760988	0.00697376	0.00543867	0.00282289	0.00280891
	0.222609	0.0465255	0.0372751	0.0118194	0.0150639	0.0132539	0.00896258	0.00739324	0.00734486	0.00734486	0.00734486	0.00656913	0.00468744	0.00354362	0.00350981	0.00234439
	0.208826	0.0491316	0.0389451	0.0128442	0.00828565	0.00668813	0.00648355	0.00606127	0.00600799	0.00600799	0.00600799	0.00532334	0.00525903	0.00367225	0.00273434	0.00204486
	0.173541	0.0278573	0.0109292	0.0090395	0.00772564	0.00727028	0.00776204	0.00375166	0.00366312	0.00366312	0.00366312	0.00346796	0.00291796	0.00188494	0.00149694	0.00140824
	0.182003	0.0171428	0.0136511	0.00761845	0.00767726	0.0074755	0.00516631	0.00194371	0.00192545	0.00192545	0.00192545	0.00183898	0.00101533	0.000900803	0.000663444	0.000576657
	0.157042	0.0197154	0.014207	0.00953804	0.00540815	0.00502791	0.00502791	0.00244165	0.00241284	0.00241284	0.00241284	0.00224988	0.00215988	0.00132079	0.00109544	0.00105998
	0.225274	0.0426194	0.0380987	0.01053	0.0092612	0.00773902	0.00730473	0.00689057	0.00686693	0.00686693	0.00686693	0.00621457	0.00587243	0.00477074	0.00294238	0.00310501
	0.223763	0.0443754	0.0383416	0.0099968	0.00675401	0.00556914	0.0057813	0.00584371	0.00581215	0.00581215	0.00581215	0.00530435	0.00468443	0.00405132	0.00235963	0.00189618
	0.191893	0.0311188	0.017614	0.00924036	0.0081042	0.0069432	0.00721131	0.00457686	0.00450623	0.00450623	0.00450623	0.00400865	0.00391781	0.00239149	0.0016928	0.00156558
	0.181067	0.0230531	0.0115185	0.0109364	0.00718879	0.00718194	0.00679931	0.00316939	0.00310906	0.00310906	0.00310906	0.00310613	0.00314419	0.00184871	0.00155772	0.00147238
	0.189885	0.0238656	0.0155902	0.00750679	0.00761955	0.00658438	0.00657066	0.00398922	0.00394594	0.00394594	0.00394594	0.00350229	0.00346101	0.00250513	0.00173991	0.00180849
	0.164584	0.0188176	0.00943239	0.00947211	0.00604503	0.00551445	0.00562474	0.00267681	0.00262773	0.00262773	0.00262773	0.00240034	0.00239093	0.00149964	0.00113505	0.00103923
	0.175243	0.0258958	0.0161358	0.00962759	0.00964961	0.00892237	0.00985664	0.00702839	0.00697734	0.00697734	0.00697734	0.00666567	0.00565887	0.00354883	0.00292851	0.00286564
	0.217759	0.0430625	0.0430141	0.0130047	0.0130785	0.0106408	0.00917117	0.00879851	0.00879826	0.00879826	0.00879826	0.00775353	0.0074655	0.00572234	0.00399633	0.00369213
	0.17528	0.0219824	0.0136301	0.0108795	0.00957841	0.00829257	0.00914969	0.00574712	0.00570344	0.00570344	0.00570344	0.00515236	0.00455704	0.0024468	0.00200553	0.00188185
	0.197335	0.0376604	0.0259856	0.00774692	0.00729055	0.00603753	0.00606077	0.00560932	0.00554826	0.00554826	0.00554826	0.00501126	0.00484163	0.0036521	0.00271334	0.00199113
	0.210182	0.0379352	0.0261989	0.00756344	0.00821513	0.00712265	0.00771034	0.00558957	0.00552819	0.00552819	0.00552819	0.00505998	0.00448104	0.0032583	0.00203422	0.00199241
	0.195248	0.0301347	0.0217507	0.012259	0.0106369	0.00887362	0.00878389	0.00523012	0.00518627	0.00518627	0.00518627	0.0044306	0.00376101	0.00235685	0.00169058	0.00149265
	0.170708	0.0294891	0.0179183	0.0108575	0.0103201	0.00895048	0.00835812	0.00573124	0.00567073	0.00567073	0.00567073	0.00508376	0.00459186	0.00348627	0.00280009	0.00272301
	0.19625	0.0269375	0.0230325	0.00765433	0.00754021	0.00670621	0.00662838	0.00468431	0.00466389	0.00466389	0.00466389	0.00430645	0.00397641	0.00299244	0.00237607	0.00234584
	0.257106	0.0590151	0.056758	0.0179108	0.00843785	0.00671003	0.00686607	0.00672192	0.00671012	0.00671012	0.00671012	0.00596962	0.00587253	0.00431487	0.00299638	0.00227209
	0.25417	0.058411	0.0557363	0.0189929	0.00795518	0.00655335	0.00694703	0.00676542	0.00675143	0.00675143	0.00675143	0.00615065	0.00578014	0.00436224	0.00347378	0.00259802
	0.189072	0.0200232	0.0179907	0.0122581	0.00712503	0.00641556	0.00638876	0.00322155	0.00321092	0.00321092	0.00321092	0.00290686	0.00235341	0.00177875	0.00168146	0.00179548
	0.211282	0.0368608	0.0321235	0.0114613	0.0120853	0.0102633	0.00968253	0.0074735	0.00744873	0.00744873	0.00744873	0.00666786	0.00624365	0.00420292	0.00278173	0.00283226
	0.165271	0.0281248	0.0183293	0.012329	0.00394374	0.00363274	0.00376566	0.00239307	0.00234184	0.00234184	0.00234184	0.00220856	0.00206374	0.00154672	0.00121113	0.00105985
	0.184266	0.0165985	0.0153098	0.0161887	0.0111728	0.00938985	0.0075253	0.00448213	0.00447539	0.00447539	0.00447539	0.00371127	0.00357827	0.00228045	0.00161615	0.00171084
	0.23751	0.0488218	0.0413331	0.0130062	0.00714417	0.00597996	0.00630297	0.00566637	0.0056272	0.0056272	0.0056272	0.00512826	0.00492294	0.00387265	0.00236607	0.00215983
	0.22224	0.0439283	0.0364364	0.00945182	0.00937286	0.00815772	0.00675539	0.00437701	0.00433782	0.00433782	0.00433782	0.00381705	0.00385767	0.00275317	0.00205375	0.00215005
	0.20905	0.0329976	0.0260025	0.00876504	0.00957242	0.00828955	0.0089122	0.00583154	0.00579496	0.00579496	0.00579496	0.00524516	0.0046733	0.00328257	0.00237967	0.00216595
	0.193652	0.0438724	0.022843	0.0221865	0.0121296	0.00986589	0.00967746	0.0080372	0.00792722	0.00792722	0.00792722	0.00695707	0.0066138	0.00385729	0.00348537	0.00284032
	0.231676	0.0388512	0.0377642	0.0165054	0.0102019	0.00858582	0.00862274	0.008463	0.00845731	0.00845731	0.00845731	0.00776472	0.0072779	0.00487753	0.003648	0.00261013
	0.16978	0.0289496	0.0127885	0.01263	0.00843689	0.00739241	0.00811818	0.00581522	0.0057307	0.0057307	0.0057307	0.00528307	0.0048618	0.00291057	0.00225344	0.0023062
	0.170705	0.0164284	0.0148314	0.013	0.00714247	0.0064899	0.00505065	0.00353493	0.00352657	0.00352657	0.00352657	0.0032469	0.00287677	0.00224328	0.00176558	0.00114364
	0.169156	0.0318543	0.0139395	0.014577	0.00774671	0.00666386	0.00715589	0.00473916	0.00464546	0.00464546	0.00464546	0.00418138	0.00370657	0.00228769	0.00175273	0.001565
	0.188131	0.0268695	0.0132977	0.00890053	0.00647617	0.00571603	0.00590768	0.00273691	0.00266593	0.00266593	0.00266593	0.00234015	0.00225706	0.00165369	0.00113226	0.00116767
	0.200579	0.032667	0.0238311	0.00799248	0.00903822	0.00794817	0.00715937	0.00518285	0.00513663	0.00513663	0.00513663	0.00466947	0.00441624	0.00354069	0.00247984	0.002485
	0.196979	0.0281101	0.0197945	0.00784977	0.00839574	0.00746361	0.00811337	0.00514021	0.00509671	0.00509671	0.00509671	0.00469723	0.00413419	0.0028315	0.00197739	0.0021137
	0.201995	0.0208796	0.0170678	0.00834711	0.00987614	0.00880164	0.0082629	0.00524078	0.00522084	0.00522084	0.00522084	0.00476034	0.0042341	0.00267554	0.00188052	0.00195725
	0.183843	0.0188021	0.0158426	0.0116731	0.0101593	0.00881143	0.00850748	0.00507547	0.00505999	0.00505999	0.00505999	0.00448231	0.00446201	0.00242391	0.0021575	0.00202435
	0.186423	0.0240034	0.0216735	0.011212	0.0114768	0.00984647	0.0102219	0.00571364	0.00570146	0.00570146	0.00570146	0.00500274	0.00496788	0.00264071	0.00204475	0.00203064
	0.224492	0.0340568	0.0304063	0.00970228	0.009939	0.00829392	0.00884851	0.00642331	0.00640422	0.00640422	0.00640422	0.00569918	0.0054544	0.00355644	0.00234307	0.00237252
	0.179983	0.0132574	0.0101713	0.00611326	0.00621685	0.00608772	0.00581575	0.0027382	0.00272206	0.00272206	0.00272206	0.00266672	0.00206508	0.00205273	0.00121133	0.00109291
	0.162968	0.0166169	0.0103775	0.0104637	0.00646521	0.00588046	0.00611521	0.00309403	0.0030614	0.0030614	0.0030614	0.00281079	0.00268351	0.0015133	0.00105061	0.00107414
	0.231989	0.0403067	0.0401157	0.0137583	0.00574604	0.00503023	0.004787	0.00503637	0.00503537	0.00503537	0.00503537	0.00472859	0.00470955	0.00405511	0.0019165	0.00186889
	0.20689	0.0340647	0.0245367	0.00878512	0.00866579	0.00739516	0.00744237	0.00435606	0.00430623	0.00430623	0.00430623	0.00376167	0.00374669	0.00233663	0.00144739	0.00147747
	0.168177	0.0202649	0.0099856	0.010231	0.00583906	0.00526152	0.00558679	0.00281033	0.00275657	0.00275657	0.00275657	0.00250906	0.00229141	0.00143759	0.000992399	0.00100873
	0.185704	0.0154043	0.0101304	0.00906126	0.00835994	0.00741334	0.00729462	0.00452538	0.0044978	0.0044978	0.0044978	0.00409212	0.00382214	0.00212543	0.00145568	0.00134053
	0.136127	0.0319592	0.0201642	0.00810788	0.00537016	0.00514765	0.00450839	0.00317888	0.00311719	0.00311719	0.00311719	0.00302183	0.00265881	0.00202089	0.00130844	0.00119738
	0.209177	0.032301	0.0315353	0.00961395	0.0079293	0.00679418	0.00708961	0.00609498	0.00609098	0.00609098	0.00609098	0.0056045	0.00538997	0.00382536	0.0030905	0.00285084
	0.193523	0.0233324	0.0121701	0.0118779	0.00828198	0.00782586	0.00568995	0.00376335	0.00370497	0.00370497	0.00370497	0.00350949	0.00349291	0.00190084	0.00188132	0.00159575
	0.182403	0.0315457	0.0182013	0.0156478	0.00921714	0.00754285	0.00813729	0.00508082	0.00501103	0.00501103	0.00501103	0.00429348	0.00397097	0.00210716	0.00173573	0.00176121
	0.155574	0.0248781	0.0168565	0.0106197	0.006413	0.00597678	0.00626383	0.00357588	0.00353393	0.00353393	0.00353393	0.00334697	0.00327496	0.00183293	0.00136872	0.00134569
	0.218835	0.037041	0.0293515	0.0129376	0.0127946	0.0115282	0.0122173	0.00810734	0.00806712	0.00806712	0.00806712	0.00752437	0.00716373	0.00448563	0.00376086	0.00286277
	0.243283	0.0420439	0.0412459	0.0168953	0.0112439	0.00981884	0.00861415	0.00787363	0.00786945	0.00786945	0.00786945	0.00725872	0.00708446	0.0058705	0.0039035	0.00339543
	0.211624	0.042153	0.0295369	0.0118518	0.013697	0.0116373	0.0118487	0.00822808	0.00816209	0.00816209	0.00816209	0.00727938	0.0065006	0.00385074	0.00343531	0.00336799
	0.201375	0.0296572	0.019701	0.00916837	0.00770868	0.00662011	0.00700349	0.00362614	0.00357407	0.00357407	0.00357407	0.00310754	0.00269968	0.00194332	0.00120686	0.0012159
	0.138064	0.0190195	0.0159004	0.0137728	0.00735639	0.00658887	0.00750932	0.00542287	0.00540656	0.00540656	0.00540656	0.00507762	0.00439668	0.00225392	0.00216943	0.00187655
	0.225877	0.0447087	0.033901	0.0106172	0.0106664	0.00884779	0.00872703	0.00575547	0.00569894	0.00569894	0.00569894	0.00491952	0.0043908	0.00270312	0.00228944	0.00219487
	0.192073	0.0307773	0.0188207	0.00873725	0.00908775	0.00786769	0.00859323	0.00532752	0.00526499	0.00526499	0.00526499	0.00474211	0.00425568	0.00245876	0.00193637	0.00197348
	0.206505	0.034983	0.0348443	0.0140811	0.0110292	0.00925253	0.00813902	0.00811298	0.00811225	0.00811225	0.00811225	0.00735081	0.00731601	0.00530399	0.00396396	0.00356001
	0.192269	0.0206945	0.0151914	0.0134429	0.016742	0.0152656	0.00888587	0.00489532	0.00486654	0.00486654	0.00486654	0.00423379	0.00393758	0.00336258	0.00277992	0.00173816
	0.209282	0.0325611	0.0221308	0.00856324	0.00803485	0.00724733	0.00748187	0.00433924	0.00428469	0.00428469	0.00428469	0.00394718	0.00377767	0.00250006	0.00165114	0.00150024
	0.242549	0.0585741	0.0449802	0.0163327	0.0161992	0.0134108	0.0118529	0.0111861	0.011115	0.011115	0.011115	0.00991995	0.00888249	0.00591332	0.00512139	0.00326413
	0.246807	0.0459053	0.0447722	0.0136489	0.010467	0.00895098	0.00661511	0.00637374	0.00636782	0.00636782	0.00636782	0.00571808	0.00511659	0.0042842	0.00258096	0.00173031
	0.180866	0.0306959	0.0251331	0.0111597	0.012742	0.011181	0.00756839	0.0046517	0.00462261	0.00462261	0.00462261	0.00395363	0.00395322	0.00265643	0.00182206	0.0018514
	0.244673	0.051626	0.0450361	0.0150429	0.00952349	0.0082169	0.00929782	0.00887082	0.00883635	0.00883635	0.00883635	0.00827639	0.00689025	0.0049665	0.00329194	0.00250044
	0.180419	0.0292727	0.0177634	0.0188025	0.00944572	0.00791577	0.00804296	0.0052088	0.0051486	0.0051486	0.0051486	0.00449291	0.003697	0.00208152	0.00194088	0.00200772
	0.226778	0.0483518	0.0432649	0.0117609	0.0100135	0.00839034	0.00687431	0.00620558	0.00617898	0.00617898	0.00617898	0.00548333	0.00481834	0.00383845	0.00266748	0.00211187
	0.206311	0.0317476	0.021387	0.0075171	0.0082625	0.00741595	0.00772427	0.00468703	0.00463284	0.00463284	0.00463284	0.00427003	0.00368335	0.0027799	0.00175884	0.00160067
	0.223869	0.0379874	0.0336963	0.00980422	0.00808518	0.00707419	0.0073483	0.00433088	0.00430844	0.00430844	0.00430844	0.00387515	0.00346861	0.00274106	0.00169439	0.00151295
	0.205189	0.0362687	0.0253679	0.00674678	0.00671587	0.00577119	0.0057222	0.0028554	0.00279839	0.00279839	0.00279839	0.00239353	0.00210032	0.00195108	0.00126656	0.00100782
	0.199256	0.0284237	0.0188375	0.0113178	0.0105941	0.00903214	0.0093125	0.00538999	0.00533985	0.00533985	0.00533985	0.00467043	0.00454738	0.00271572	0.00206994	0.00200972
	0.178735	0.0272967	0.0156204	0.0122495	0.00904377	0.00788581	0.00848275	0.00551161	0.00545054	0.00545054	0.00545054	0.00495427	0.0045694	0.00258762	0.00197432	0.0017787
	0.176524	0.0138681	0.0125659	0.00690688	0.00733217	0.00646778	0.0061175	0.00401122	0.00400441	0.00400441	0.00400441	0.00363396	0.00353082	0.00278423	0.00224015	0.00190431
	0.203185	0.026309	0.0189904	0.0101584	0.0102522	0.00971254	0.00693154	0.00368251	0.00364423	0.00364423	0.00364423	0.00341295	0.00285167	0.00169419	0.00131774	0.00130237
	0.114157	0.0336177	0.0268765	0.0126568	0.004211	0.00413503	0.00454867	0.00257988	0.00254463	0.00254463	0.00254463	0.00251207	0.00203998	0.00125445	0.00105495	0.00103691
	0.20917	0.0449112	0.0300766	0.00680084	0.00721507	0.00603921	0.00595354	0.00268522	0.00260764	0.00260764	0.00260764	0.0021037	0.0019417	0.00185186	0.00125087	0.000927537
	0.187079	0.020852	0.0163409	0.0124104	0.0136897	0.0121793	0.0119369	0.0080438	0.00802021	0.00802021	0.00802021	0.00737292	0.00678584	0.00394197	0.00314592	0.00313522
	0.185215	0.0250599	0.0116625	0.0113491	0.00772537	0.00690739	0.00724436	0.00319975	0.00312968	0.00312968	0.00312968	0.00277912	0.0025435	0.00155746	0.00139647	0.00138432
	0.204105	0.0408684	0.0202237	0.00630611	0.00657156	0.00564537	0.00491465	0.00364875	0.00354077	0.00354077	0.00354077	0.00314383	0.00307364	0.00288859	0.00196314	0.0020288
	0.227939	0.0448867	0.0439671	0.0115713	0.0103188	0.00876575	0.00748465	0.00724133	0.00723652	0.00723652	0.00723652	0.00657093	0.00539906	0.00450879	0.00362925	0.00259584
	0.23626	0.0475881	0.0426184	0.0125605	0.010695	0.00915531	0.00775495	0.00700149	0.0069755	0.0069755	0.0069755	0.00631565	0.00519525	0.00399821	0.00283979	0.00298143
	0.2025	0.0177555	0.017262	0.00933408	0.00867762	0.00753686	0.00787426	0.00500196	0.00499938	0.00499938	0.00499938	0.00451048	0.00441305	0.00273559	0.00202633	0.00173282
	0.204016	0.0280402	0.0258477	0.00791861	0.0082737	0.00725334	0.00797673	0.00536457	0.0053531	0.0053531	0.0053531	0.00491581	0.00409541	0.00293119	0.00202835	0.00154232
	0.203819	0.0414273	0.0304206	0.00981935	0.00907601	0.00766443	0.0082006	0.00633468	0.00627711	0.00627711	0.00627711	0.00567215	0.00542616	0.00362669	0.00252253	0.00215096
	0.172538	0.0145005	0.0101278	0.00987649	0.00854239	0.00740042	0.00761522	0.00575116	0.00572829	0.00572829	0.00572829	0.00523888	0.00522336	0.00331155	0.00284691	0.00236116
	0.219687	0.0426671	0.0311902	0.0107159	0.00976841	0.00858502	0.00726774	0.00489389	0.00483386	0.00483386	0.00483386	0.0043267	0.00407924	0.00315797	0.00224393	0.00171971
	0.204783	0.0248713	0.0187782	0.0116128	0.0125644	0.0112077	0.0124881	0.00983935	0.00980748	0.00980748	0.00980748	0.00922603	0.00761743	0.00481054	0.00439434	0.00320839
	0.150433	0.0189795	0.0106246	0.00771642	0.00682777	0.00657801	0.0037678	0.00209451	0.00205081	0.00205081	0.00205081	0.00194377	0.00159186	0.00135811	0.000887401	0.000901442
	0.200075	0.03916	0.0301045	0.0120939	0.0136178	0.0117365	0.0109716	0.00717538	0.00712801	0.00712801	0.00712801	0.0063217	0.00578228	0.00444001	0.00355093	0.00346416
	0.203005	0.0316232	0.020594	0.00935672	0.00942861	0.00787929	0.00842157	0.00620954	0.00615186	0.00615186	0.00615186	0.00548787	0.00526246	0.00308626	0.00241141	0.00186779
	0.190387	0.0261222	0.0139354	0.00682443	0.00696612	0.00623424	0.00667872	0.00407474	0.004011	0.004011	0.004011	0.00369734	0.00324893	0.00237433	0.00164844	0.00159375
	0.17263	0.0204903	0.0121973	0.0122477	0.00708087	0.0065797	0.00524057	0.00214697	0.0021036	0.0021036	0.0021036	0.00188881	0.00173116	0.00163371	0.00106581	0.000909292
	0.181043	0.0208275	0.0204186	0.0132467	0.00982587	0.00849506	0.00765544	0.00489342	0.00489128	0.00489128	0.00489128	0.00432094	0.00345888	0.00305317	0.00234462	0.00186345
	0.231683	0.0521537	0.048227	0.0145503	0.00996927	0.00810606	0.00875581	0.00840644	0.0083859	0.0083859	0.0083859	0.00758739	0.00730141	0.00477428	0.00361674	0.0032497
	0.20229	0.0324166	0.0262075	0.008893	0.00986161	0.00841262	0.00713034	0.00509674	0.00506427	0.00506427	0.00506427	0.00444327	0.00445269	0.00346945	0.00193719	0.00183572
	0.205238	0.0314129	0.0235067	0.00691832	0.00744726	0.00654113	0.00687741	0.00345459	0.00341324	0.00341324	0.00341324	0.0030249	0.00263737	0.00212164	0.00191419	0.00155532
	0.175909	0.0321416	0.0187837	0.00790293	0.0069898	0.00677159	0.00549504	0.00405432	0.00398446	0.00398446	0.00398446	0.00389094	0.00376705	0.00335824	0.00264657	0.00123878
	0.163452	0.0227595	0.0198307	0.0179506	0.0111229	0.00950473	0.0107905	0.00863046	0.00861514	0.00861514	0.00861514	0.00792162	0.00704414	0.00409881	0.00376755	0.00326339
	0.243726	0.0431881	0.0395788	0.0116885	0.00973448	0.00801661	0.00827402	0.00706989	0.00705102	0.00705102	0.00705102	0.00631479	0.00577948	0.00407761	0.0029367	0.00254302
	0.205255	0.0209133	0.0135541	0.0109886	0.0114109	0.0100036	0.00959723	0.00521533	0.00517684	0.00517684	0.00517684	0.00457371	0.00419138	0.00223166	0.00191923	0.00180398
	0.18779	0.0244422	0.0170818	0.00872664	0.00754936	0.0066285	0.00677798	0.00422512	0.00418663	0.00418663	0.00418663	0.00379197	0.00369805	0.00254354	0.00172707	0.00177272
	0.206464	0.0459438	0.0429533	0.0103286	0.00695626	0.00581345	0.00598719	0.00400103	0.00398538	0.00398538	0.00398538	0.00349561	0.00335104	0.00304212	0.00188146	0.00185363
	0.216959	0.0336747	0.0242839	0.0108574	0.010798	0.00992131	0.00900652	0.00461319	0.00456408	0.00456408	0.00456408	0.00418834	0.00420949	0.00235921	0.0018014	0.00162339
	0.243068	0.0454165	0.0430492	0.013232	0.010174	0.00876649	0.00763388	0.00697858	0.0069662	0.0069662	0.0069662	0.00636298	0.00553872	0.00444955	0.00371797	0.00242048
	0.250218	0.0591472	0.0510148	0.016806	0.00750185	0.00611736	0.00625955	0.00624606	0.00620352	0.00620352	0.00620352	0.00561017	0.00555353	0.00440494	0.00372058	0.00241814
	0.249925	0.0621648	0.0508119	0.0196502	0.00800999	0.00727535	0.00822914	0.00817271	0.00811334	0.00811334	0.00811334	0.00779849	0.00649551	0.00495926	0.00338913	0.00283401
	0.23149	0.0489698	0.0392791	0.0170766	0.0122835	0.0102513	0.0118365	0.0119107	0.0118601	0.0118601	0.0118601	0.0109891	0.00986638	0.00601576	0.00428702	0.00428728
	0.233802	0.0427421	0.0392558	0.0123068	0.0116811	0.0107893	0.0120287	0.00975989	0.00974165	0.00974165	0.00974165	0.00935945	0.00656102	0.00531587	0.00447734	0.00457718
	0.233237	0.0477352	0.0428709	0.0133152	0.0110206	0.00939893	0.00989413	0.00766182	0.00763638	0.00763638	0.00763638	0.0069414	0.00589246	0.00403728	0.00360625	0.00277665
	0.149399	0.0290426	0.016295	0.0153874	0.00688048	0.00588926	0.00605801	0.00389988	0.00383321	0.00383321	0.00383321	0.0034084	0.00339989	0.00180534	0.00144033	0.00143229
	0.162881	0.031984	0.015403	0.015739	0.010992	0.00991813	0.00766848	0.00438133	0.00429461	0.00429461	0.00429461	0.00383437	0.003133	0.00219404	0.00183398	0.00127893
	0.196994	0.0319778	0.0269565	0.010047	0.00792475	0.00707346	0.00721811	0.00675246	0.0067262	0.0067262	0.0067262	0.00636136	0.00634219	0.00533841	0.00429287	0.00314645
	0.189983	0.0175024	0.0121643	0.0102592	0.00790655	0.00746655	0.00723127	0.00467572	0.0046478	0.0046478	0.0046478	0.00445923	0.00422	0.00285211	0.00211229	0.0016049
	0.214431	0.0322629	0.0281861	0.010467	0.00739818	0.00659479	0.00665693	0.00504307	0.00502175	0.00502175	0.00502175	0.00467744	0.00456744	0.00360423	0.00202571	0.00199125
	0.162525	0.0186132	0.0143009	0.0144073	0.0108465	0.00933329	0.00864784	0.00535657	0.00533401	0.00533401	0.00533401	0.0046855	0.00393102	0.00246154	0.001946	0.00205255
	0.232056	0.0599559	0.0379399	0.0136863	0.00747505	0.00694784	0.00599739	0.00428172	0.00416657	0.00416657	0.00416657	0.00394062	0.00332241	0.00330491	0.0024006	0.00183291
	0.185448	0.0196921	0.00953458	0.00821772	0.00771493	0.00674517	0.00667832	0.00386956	0.00381644	0.00381644	0.00381644	0.00340082	0.00340846	0.00211626	0.0013759	0.00144147
	0.202344	0.0349888	0.0186807	0.0111942	0.0110356	0.00922492	0.00924503	0.00913549	0.0090502	0.0090502	0.0090502	0.00827421	0.00810681	0.00527456	0.00401146	0.00319667
	0.166122	0.0237226	0.0130199	0.0131674	0.00718235	0.00628914	0.00638024	0.00438962	0.00433364	0.00433364	0.00433364	0.00395084	0.00386726	0.00214426	0.00202768	0.00183646
	0.207401	0.0438072	0.0395604	0.0111815	0.0126237	0.0109117	0.0098819	0.00548506	0.00546285	0.00546285	0.00546285	0.00472911	0.00463654	0.00344566	0.00269581	0.0028
	0.201252	0.0189158	0.00853748	0.00851429	0.00813378	0.0074956	0.00726884	0.00322528	0.003171	0.003171	0.003171	0.0028975	0.00279706	0.00168148	0.00131953	0.00106363
	0.217065	0.0364904	0.0360837	0.010647	0.00946518	0.00830617	0.00768294	0.00542549	0.00542336	0.00542336	0.00542336	0.00492664	0.00375818	0.00274363	0.00174261	0.00177011
	0.18608	0.0222252	0.0155976	0.00857846	0.00652981	0.00586921	0.00556297	0.00297911	0.00294445	0.00294445	0.00294445	0.00266133	0.0025942	0.00233133	0.0015668	0.00155688
	0.155164	0.0357555	0.0214058	0.0116412	0.00542231	0.00525009	0.00585529	0.00328779	0.00321274	0.00321274	0.00321274	0.00313893	0.00256258	0.00134005	0.00130607	0.0013446
	0.225611	0.0456108	0.0404471	0.0117801	0.00832699	0.00725878	0.00557267	0.00484903	0.00482202	0.00482202	0.00482202	0.00436422	0.00375221	0.00346615	0.00260557	0.00166228
	0.260895	0.0645543	0.0586652	0.0220663	0.00835995	0.00727924	0.00793943	0.00700142	0.00697062	0.00697062	0.00697062	0.00650746	0.00554767	0.00442082	0.00242372	0.00199066
	0.186883	0.0263949	0.0125866	0.00714136	0.00728842	0.0063088	0.00674138	0.00488779	0.00481557	0.00481557	0.00481557	0.00439573	0.00385556	0.00258053	0.00169621	0.00175762
	0.189678	0.0235434	0.0147221	0.0106459	0.00706739	0.00601548	0.00606579	0.00307744	0.0030313	0.0030313	0.0030313	0.00258048	0.0025451	0.00176661	0.00140083	0.00119761
	0.190314	0.0217866	0.0212131	0.00867949	0.0099173	0.00889246	0.00938905	0.00537972	0.00537672	0.00537672	0.00537672	0.00493751	0.00415771	0.00278788	0.00206474	0.00223799
	0.223785	0.0360084	0.0275421	0.00860314	0.00823848	0.00694827	0.00646482	0.00463432	0.00459004	0.00459004	0.00459004	0.00403709	0.00402956	0.00296956	0.00183944	0.0019848
	0.246438	0.0557268	0.0536242	0.0211421	0.00945813	0.00833222	0.00724667	0.0065978	0.00658681	0.00658681	0.00658681	0.00610427	0.00516972	0.00428534	0.0027817	0.00287144
	0.168545	0.0208965	0.0131063	0.00908844	0.00529871	0.00511952	0.00550577	0.00369364	0.0036529	0.0036529	0.0036529	0.0035761	0.00312218	0.00200826	0.00156388	0.00151543
	0.208125	0.0388363	0.025894	0.010473	0.00932944	0.00792418	0.00800669	0.00556744	0.00549975	0.00549975	0.00549975	0.00489749	0.00485095	0.00312166	0.00211117	0.00160381
	0.213279	0.0295465	0.0278941	0.0101169	0.00822032	0.00770749	0.00860056	0.00592468	0.00591604	0.00591604	0.00591604	0.00569626	0.00417397	0.00309117	0.00237962	0.00220612
	0.164874	0.0220378	0.00919729	0.00794948	0.00811772	0.00712683	0.00708876	0.00419867	0.00413151	0.00413151	0.00413151	0.00370685	0.00371315	0.00213387	0.00143877	0.0013707
	0.243805	0.0614581	0.0462388	0.0109835	0.0103604	0.00892996	0.00546263	0.00503334	0.00495374	0.00495374	0.00495374	0.00434071	0.00361769	0.00341328	0.00144847	0.00140766
	0.177773	0.0287172	0.0130497	0.0102094	0.00680557	0.00659175	0.00563669	0.00320994	0.003128	0.003128	0.003128	0.00303636	0.00201811	0.00172512	0.00120318	0.00105197
	0.210896	0.0332023	0.0212333	0.0128478	0.0121932	0.0104309	0.0103305	0.00649668	0.00643408	0.00643408	0.00643408	0.00567879	0.00494017	0.0026637	0.00243264	0.00246719
	0.197913	0.0234905	0.0158411	0.00617593	0.00615661	0.0056048	0.00558275	0.00205611	0.0020161	0.0020161	0.0020161	0.00177961	0.00175589	0.00144741	0.000843209	0.000895272
	0.182646	0.0207424	0.0156265	0.0101829	0.0143602	0.0128648	0.00893459	0.00643882	0.00641206	0.00641206	0.00641206	0.00577122	0.00448069	0.00334376	0.0028587	0.00302694
	0.162873	0.019536	0.0154069	0.0143244	0.00914536	0.00837591	0.00918858	0.00569235	0.00567075	0.00567075	0.00567075	0.00534098	0.00434738	0.00264267	0.00207195	0.00190096
	0.175156	0.0121122	0.0111884	0.0110843	0.00530505	0.00484799	0.0050556	0.00225904	0.00225421	0.00225421	0.00225421	0.00205832	0.00170572	0.00148444	0.00117644	0.000997519
	0.182622	0.0160262	0.0127979	0.0124263	0.00753708	0.0069816	0.0067753	0.0047705	0.00475362	0.00475362	0.00475362	0.00451556	0.00439362	0.00249492	0.00201555	0.00198158
	0.213264	0.0499186	0.0339278	0.0103637	0.0102356	0.00864472	0.0085466	0.00690708	0.00682344	0.00682344	0.00682344	0.00614164	0.00579256	0.00427302	0.00278679	0.00278184
	0.184105	0.0275547	0.015242	0.0107846	0.007721	0.00712682	0.00670145	0.00343916	0.00337477	0.00337477	0.00337477	0.00312012	0.00276794	0.00166062	0.00130104	0.00114208
	0.198007	0.0351804	0.0254827	0.0111848	0.010583	0.00910113	0.00904017	0.00448531	0.00443459	0.00443459	0.00443459	0.00379948	0.0034293	0.00230338	0.00167385	0.00169277
	0.166948	0.0259865	0.0133585	0.0131534	0.00951452	0.00815023	0.00845167	0.00557757	0.00551152	0.00551152	0.00551152	0.00492682	0.00487426	0.00243792	0.00191195	0.00180409
	0.242687	0.0612778	0.0535954	0.0160122	0.0105614	0.00854108	0.0062941	0.0062539	0.00621372	0.00621372	0.00621372	0.00534788	0.00530441	0.00410282	0.00235244	0.00210849
	0.240192	0.0491301	0.0459904	0.0149612	0.00899911	0.00739065	0.00685459	0.00685067	0.00683425	0.00683425	0.00683425	0.00614491	0.0059172	0.00451961	0.00305292	0.00255868
	0.227327	0.0410996	0.0311201	0.0113562	0.00737268	0.00651525	0.0062033	0.00570355	0.00565136	0.00565136	0.00565136	0.00528389	0.0045262	0.00355398	0.00243097	0.00198544
	0.215058	0.0371726	0.030397	0.00906165	0.00968856	0.00827877	0.00884157	0.00546829	0.00543285	0.00543285	0.00543285	0.00482865	0.00429611	0.00285973	0.00241334	0.00210666
	0.206705	0.0382133	0.0263619	0.00977913	0.00982858	0.00814297	0.00820751	0.00579857	0.00573659	0.00573659	0.00573659	0.00501418	0.00491448	0.00304813	0.00207062	0.00209801
	0.206587	0.0472032	0.0399702	0.0144445	0.0177654	0.0160546	0.00884496	0.00706088	0.00702305	0.00702305	0.00702305	0.00628986	0.0049955	0.00454807	0.00344529	0.00329672
	0.239651	0.0424009	0.0396032	0.0141033	0.00916772	0.00784552	0.00855469	0.00823606	0.00822143	0.00822143	0.00822143	0.00765478	0.00662574	0.00476919	0.00373493	0.00262043
	0.195054	0.02397	0.0179381	0.00731851	0.0073032	0.00681576	0.00616124	0.00350464	0.00347309	0.00347309	0.00347309	0.00326419	0.00320744	0.00234978	0.00222719	0.002457
	0.227049	0.0496598	0.0445776	0.0121699	0.0105514	0.00900995	0.00781489	0.00665987	0.00663329	0.00663329	0.00663329	0.00597266	0.00471866	0.0036263	0.00302369	0.00285238
	0.21151	0.0269278	0.0212523	0.00967342	0.00930952	0.00827996	0.00851793	0.00633548	0.00630579	0.00630579	0.00630579	0.00586455	0.00574884	0.00418941	0.0032741	0.00250966
	0.238941	0.0574545	0.0475714	0.0122657	0.00829386	0.00674656	0.00641621	0.00520652	0.00515483	0.00515483	0.00515483	0.0044917	0.00402876	0.00307207	0.00195934	0.00186745
	0.200157	0.02219	0.0211152	0.010638	0.00958579	0.00812127	0.00852457	0.00676822	0.00676259	0.00676259	0.00676259	0.00613494	0.00606335	0.00355519	0.00265384	0.00215952
	0.185063	0.0311793	0.0147522	0.0102336	0.00940993	0.00844558	0.00915171	0.00594513	0.00585921	0.00585921	0.00585921	0.00544592	0.00435527	0.00310337	0.00237379	0.00241969
	0.174186	0.0230855	0.0117591	0.0113281	0.00823793	0.00783754	0.00777131	0.00495717	0.00489793	0.00489793	0.00489793	0.00472634	0.00436513	0.00288232	0.00248213	0.00213434
	0.185275	0.0208732	0.0123401	0.00680769	0.00546305	0.00493513	0.00444034	0.00295581	0.00291118	0.00291118	0.00291118	0.00268493	0.00259223	0.00217402	0.00164114	0.00101022
	0.212463	0.0340463	0.0229239	0.00651542	0.00819495	0.00727518	0.00575957	0.00256767	0.0025095	0.0025095	0.0025095	0.00211532	0.00213339	0.00202765	0.00135407	0.00127668
	0.162797	0.042392	0.0116879	0.010361	0.00997108	0.00884772	0.010342	0.00864394	0.00848336	0.00848336	0.00848336	0.00800192	0.00633978	0.00369103	0.0028621	0.00280677
	0.161138	0.0283667	0.0139562	0.0137341	0.00767113	0.00669782	0.00687479	0.00481344	0.00473807	0.00473807	0.00473807	0.00432094	0.00431124	0.00259372	0.00206859	0.00205421
	0.180783	0.0288918	0.019005	0.00803435	0.00870123	0.00773769	0.00828693	0.00488764	0.00483594	0.00483594	0.00483594	0.00442299	0.00393729	0.0027189	0.00189048	0.00185266
	0.155868	0.0182235	0.0108756	0.0110574	0.00585073	0.00547081	0.00573888	0.00284598	0.00280755	0.00280755	0.00280755	0.00264473	0.00180582	0.00147379	0.0010782	0.00113047
	0.168642	0.0294937	0.0195735	0.0157063	0.0154017	0.0131271	0.0106689	0.00970863	0.00965675	0.00965675	0.00965675	0.00868194	0.00688777	0.00483366	0.00384822	0.00315362
	0.224859	0.0443719	0.0354389	0.0116272	0.00968689	0.00788257	0.00777859	0.00685863	0.00681191	0.00681191	0.00681191	0.00603862	0.00586538	0.00409577	0.00309299	0.00222174
	0.259508	0.0680387	0.0656661	0.0267374	0.00939421	0.00833897	0.00878891	0.00691036	0.00689795	0.00689795	0.00689795	0.0064457	0.00598751	0.00495301	0.0037339	0.00330795
	0.216726	0.0386635	0.0279371	0.00891686	0.0095719	0.00813998	0.00797472	0.00528106	0.00522496	0.00522496	0.00522496	0.00461128	0.00417754	0.00287064	0.00208561	0.00173307
	0.219358	0.0319108	0.0243906	0.00892668	0.00923875	0.00823572	0.00883019	0.00492754	0.00488821	0.00488821	0.00488821	0.00445834	0.00399476	0.00270453	0.00179288	0.00175897
	0.201329	0.0227268	0.0197714	0.00769218	0.0094117	0.00808558	0.00700211	0.00444907	0.00443361	0.00443361	0.00443361	0.00386527	0.00323893	0.00227379	0.00209387	0.00225516
	0.259298	0.0627214	0.0551458	0.0171515	0.00815557	0.00674518	0.0054821	0.00546675	0.00542713	0.00542713	0.00542713	0.00482268	0.00480462	0.00422287	0.00254859	0.00256464
	0.202414	0.0355818	0.0251354	0.00809597	0.00988818	0.00858714	0.00827194	0.00482684	0.00477221	0.00477221	0.00477221	0.00421462	0.00353219	0.00269469	0.00191453	0.00202944
	0.265046	0.0737689	0.064621	0.0226032	0.0074443	0.00618914	0.00645871	0.00579875	0.0057509	0.0057509	0.0057509	0.00521298	0.00498465	0.00378508	0.00344409	0.0019495
	0.171514	0.0325503	0.0203644	0.0179908	0.0122313	0.0104585	0.0118282	0.00935718	0.00929345	0.00929345	0.00929345	0.00853368	0.00750728	0.00368529	0.00342792	0.00315376
	0.2085	0.0325656	0.023259	0.00854836	0.00893864	0.00783154	0.00859237	0.00577266	0.00572399	0.00572399	0.00572399	0.00524951	0.0045919	0.00305596	0.00255414	0.00206344
	0.191876	0.0263803	0.0145295	0.00999722	0.00776969	0.00703458	0.00737207	0.0039515	0.00388952	0.00388952	0.00388952	0.00357447	0.0031934	0.00195211	0.00149842	0.00149194
	0.146131	0.0271688	0.0138214	0.0142083	0.00608265	0.00535191	0.00460503	0.00251292	0.00244311	0.00244311	0.00244311	0.00212994	0.00158072	0.00148513	0.00112248	0.0010361
	0.168797	0.0277594	0.00992075	0.0101387	0.00813382	0.0072719	0.00759955	0.00453209	0.00443879	0.00443879	0.00443879	0.00406939	0.00363264	0.00223349	0.00160738	0.00134932
	0.111233	0.052695	0.0321557	0.0124671	0.00355632	0.0034963	0.00348524	0.00196329	0.00185586	0.00185586	0.00185586	0.00183014	0.00168303	0.000767183	0.000715248	0.000697974
	0.172954	0.014092	0.009998	0.0103075	0.00532515	0.00467981	0.00485103	0.00297783	0.00295642	0.00295642	0.00295642	0.00267984	0.00248535	0.00197453	0.00135881	0.00103272
	0.213691	0.0270711	0.0213122	0.00927911	0.0121256	0.010809	0.00896153	0.00495147	0.00492135	0.00492135	0.00492135	0.0043571	0.00430698	0.00317247	0.00280438	0.00259157
	0.16771	0.018291	0.0171832	0.00882781	0.00913333	0.00772687	0.00888735	0.00803424	0.00802845	0.00802845	0.00802845	0.00742568	0.00634603	0.00385088	0.00317623	0.00286803
	0.208365	0.0260316	0.0227209	0.00883314	0.0107313	0.00919446	0.00745729	0.00539496	0.00537765	0.00537765	0.00537765	0.00471901	0.00438104	0.00326518	0.00222583	0.00223374
	0.246565	0.041145	0.0411428	0.0154869	0.00875162	0.0075693	0.00864594	0.00836404	0.00836403	0.00836403	0.00836403	0.00785732	0.00678877	0.00466065	0.00356158	0.00257195
	0.260847	0.0639201	0.0590917	0.0215939	0.00978044	0.00845201	0.00866684	0.0075331	0.00750784	0.00750784	0.00750784	0.00693851	0.00606463	0.00492197	0.00343281	0.00290297
	0.192653	0.014523	0.00754988	0.0075353	0.00658212	0.00618868	0.00663542	0.0040118	0.00397533	0.00397533	0.00397533	0.00380671	0.00348111	0.00218705	0.00166259	0.00146173
	0.203476	0.0364679	0.0251933	0.00889055	0.00928226	0.00823954	0.00828783	0.00505631	0.00499734	0.00499734	0.00499734	0.00455046	0.00397913	0.00289891	0.00204923	0.00180499
	0.230763	0.0449981	0.0361967	0.00931138	0.00931843	0.00840452	0.00757079	0.00673307	0.00668704	0.00668704	0.00668704	0.00629536	0.00376583	0.00348111	0.00193139	0.00204972
	0.234065	0.0540176	0.0469273	0.013923	0.00968155	0.00822603	0.00678318	0.00608396	0.00604688	0.00604688	0.00604688	0.00542309	0.00493888	0.004052	0.00293839	0.00265268
	0.167137	0.026624	0.0125786	0.0126957	0.00728292	0.00709847	0.00673042	0.00428965	0.00421619	0.00421619	0.00421619	0.00413714	0.00304517	0.00234378	0.00191423	0.00153756
	0.137916	0.0182072	0.00996257	0.00978998	0.00989782	0.00929081	0.00529075	0.00247441	0.00243129	0.00243129	0.00243129	0.00217114	0.00209292	0.00164406	0.00109086	0.000922077
	0.160286	0.016746	0.00929564	0.00941725	0.00480706	0.00457878	0.00431563	0.00201269	0.00197373	0.00197373	0.00197373	0.0018759	0.00157914	0.00154516	0.000878776	0.000676707
	0.141416	0.0227268	0.0167797	0.0165903	0.00844851	0.00724952	0.00677545	0.00563065	0.00559954	0.00559954	0.00559954	0.00508569	0.0049793	0.00243766	0.00217894	0.00200977
	0.184235	0.0231437	0.019685	0.0123037	0.00921674	0.0076714	0.00745807	0.00505818	0.00504009	0.00504009	0.00504009	0.0043778	0.00426743	0.00239856	0.0018468	0.00186696
	0.241335	0.0501702	0.0440487	0.0108154	0.00946815	0.00770336	0.00607213	0.00521689	0.00518487	0.00518487	0.00518487	0.00442854	0.00423362	0.00343286	0.00262206	0.00203486
	0.193262	0.020321	0.0178186	0.00717816	0.00721548	0.00647896	0.00666848	0.00221984	0.00220676	0.00220676	0.00220676	0.00189111	0.00177633	0.00132873	0.000840283	0.000863022
	0.181156	0.0328861	0.025448	0.00943033	0.0118054	0.010445	0.00671046	0.00552013	0.00548123	0.00548123	0.00548123	0.00489819	0.00460227	0.00426767	0.00273768	0.00228434
	0.164922	0.0360274	0.013392	0.0127342	0.0074477	0.00662163	0.00695753	0.0040441	0.00392572	0.00392572	0.00392572	0.00357169	0.00338718	0.00189005	0.00159891	0.00159208
	0.168663	0.0239888	0.0150786	0.00979335	0.00351197	0.00349735	0.00319661	0.00212565	0.00207905	0.00207905	0.00207905	0.00207278	0.00170626	0.00157875	0.00094202	0.000818987
	0.187336	0.0283263	0.0212175	0.00760161	0.00873378	0.00777021	0.00815676	0.00520716	0.00516998	0.00516998	0.00516998	0.00475703	0.00413273	0.00329176	0.00209246	0.00207789
	0.166368	0.026656	0.0149323	0.0134637	0.00666857	0.00611374	0.00623941	0.00370169	0.00364037	0.00364037	0.00364037	0.00340259	0.00325933	0.00189237	0.00158321	0.00146135
	0.229669	0.0461408	0.0354349	0.0120546	0.00911182	0.00782965	0.00814021	0.00699517	0.00693917	0.00693917	0.00693917	0.00638967	0.00557985	0.00403127	0.00272518	0.00218
	0.211466	0.0420213	0.033135	0.00740897	0.00697043	0.00621318	0.00570937	0.00619845	0.00615197	0.00615197	0.00615197	0.00582743	0.00526282	0.00455117	0.00259192	0.00252662
	0.202707	0.0167269	0.0130578	0.0101171	0.0100396	0.00876324	0.00881498	0.00733514	0.00731595	0.00731595	0.00731595	0.00676895	0.00622811	0.00433251	0.00337807	0.00239886
	0.16891	0.0228849	0.0116327	0.0111291	0.0070371	0.00609652	0.00604426	0.00331054	0.00325169	0.00325169	0.00325169	0.00284858	0.00255722	0.00152556	0.00124978	0.0012945
	0.176939	0.0253821	0.0127966	0.00917639	0.00743826	0.0066015	0.00677858	0.00346777	0.00340195	0.00340195	0.00340195	0.00304333	0.00259245	0.0018983	0.00118299	0.00111628
[truncated: 8,924 more rows]

## Sheet: Fig. 2e
	no. variants above threshold , rptp
[truncated: 14 more rows]

[truncated: 27 more sheets: Fig. 3d, Fig. 4b, Fig. 4d, Fig. 4e, Fig. 4f, Fig. 5a, Fig. 5b, Fig. 5c, Fig. 5e, Fig. 5f, Suppl. Fig. 1b, Suppl. Fig. 3ab, Suppl. Fig. 4ab, Suppl. Fig. 5, Suppl. Fig. 6b, Suppl. Fig. 7ab, Suppl. Fig. 9ab, Suppl. Fig. 10, Suppl. Fig. 11, Suppl. Fig. 12 abc …]
